# Supplementary material for: A longitudinal cohort study of soil-transmitted helminth infections during the second year of life and associations with reduced long-term cognitive and verbal abilities
Source: PLoS Negl Trop Dis. 2018 Jul 27;12(7):e0006688. doi: 10.1371/journal.pntd.0006688 (PMC6082574; doi:10.1371/journal.pntd.0006688)
Supplement: S1 File — (XLSX) [file pntd.0006688.s002.xlsx]

## Sheet: Data
NIH_ID	AscKKD12	TrichKKD12	AncKKD12	AscKKD18	TrichKKD18	AncKKD18	Ascprev24	Trichprev24	Ancprev24	Ascepg12	Trichepg12	Ancepg12	Ascepg18	Trichepg18	Ancepg18	Ascepg24	Trichepg24	Ancepg24	KK12	KK18	cog_raw	LR_raw	LE_raw	MF_raw	cog_scaled	LR_scaled	LE_scaled	MF_scaled	cog_composite	language_composite	cog_raw3	LR_raw3	LE_raw3	MF_raw3	cog24_scaled	LR24_scaled	LE24_scaled	MF24_scaled	cog24_composite	language24_composite	t_cogbayley	t_receptbayley	t_exprebayley	t_motorbayley	cog36_scaled	LR36_scaled	LE36_scaled	MF36_scaled	cog36_composite
501-00-001	0	0	0	0	0	0	0	0	0	NA	NA	NA	NA	NA	NA	0	0	0	0	0	40	13	15	29	10	8	10	10	100	94	55	18	25	37	7	6	8	9	85	83	60	22	36	48	5	5	9	10	75
501-00-002	0	0	0	0	0	0	1	0	0	NA	NA	NA	0	0	0	2640	0	0	0	1	40	12	17	30	10	7	12	11	100	97	49	19	25	38	4	6	8	10	70	83	70	38	34	40	8	11	8	6	90
501-00-003	0	0	0	0	0	0	0	0	0	NA	NA	NA	0	0	0	0	0	0	0	1	41	12	11	29	10	7	7	10	100	83	56	19	25	37	7	6	7	8	85	79	70	38	32	53	8	11	7	13	90
501-00-004	0	0	0	0	0	0	1	0	0	NA	NA	NA	NA	NA	NA	2352	0	0	0	0	41	14	16	30	10	9	11	11	100	100	53	22	26	37	6	8	8	9	80	89	69	36	37	40	8	10	9	6	90
501-00-005	1	0	0	1	0	0	1	0	0	NA	NA	NA	NA	NA	NA	2352	0	0	0	0	46	14	19	29	14	9	13	10	120	106	56	22	32	38	7	8	11	10	85	97	12	9	12	13	1	1	1	1	55
501-00-007	0	0	0	0	0	0	1	0	0	0	0	0	NA	NA	NA	18144	0	0	1	0	44	13	12	29	12	8	8	10	110	89	55	27	26	37	7	10	8	9	85	94	69	37	30	46	8	11	7	9	90
501-00-010	0	0	0	1	1	0	1	0	0	NA	NA	NA	72	216	0	384	0	0	0	1	42	13	15	30	11	8	10	11	105	94	59	26	28	44	8	9	9	14	90	94	69	34	37	52	8	9	9	11	90
501-00-014	0	0	0	0	0	0	0	0	0	0	0	0	NA	NA	NA	0	0	0	1	0	41	15	10	29	10	11	6	10	100	91	56	21	21	37	7	7	6	9	85	79	66	29	35	51	7	8	8	11	85
501-00-015	0	0	0	0	0	0	1	0	0	0	0	0	0	0	0	480	0	0	1	1	42	15	13	31	10	10	8	11	100	94	54	23	23	37	6	8	7	8	80	86	66	28	30	47	7	7	6	9	85
501-00-016	0	0	0	0	0	0	0	0	0	0	0	0	0	0	0	0	0	0	1	1	43	15	15	29	12	11	10	10	110	103	60	27	30	41	9	10	10	12	95	100	75	36	38	49	10	10	9	10	100
501-00-017	0	0	0	0	0	0	0	0	0	0	0	0	0	0	0	0	0	0	1	1	41	12	13	27	10	7	9	8	100	89	56	21	30	37	7	7	10	8	85	91	68	30	34	45	8	8	8	8	90
501-00-018	0	0	0	0	0	0	0	0	0	NA	NA	NA	NA	NA	NA	0	0	0	0	0	41	14	16	30	10	9	11	11	100	100	55	21	25	38	7	7	8	10	85	86	63	32	35	49	6	8	8	10	80
501-00-019	0	0	0	1	0	0	0	0	0	0	0	0	6720	0	0	0	0	0	1	1	42	14	13	28	10	9	8	8	100	91	59	21	21	37	7	7	5	8	85	77	63	27	32	48	6	6	7	9	80
501-00-021	0	0	0	1	0	0	0	0	0	NA	NA	NA	888	0	0	0	0	0	0	1	45	15	17	28	12	10	11	8	110	103	58	22	21	36	8	7	6	8	90	79	68	35	30	49	8	10	7	10	90
501-00-022	0	0	0	0	0	0	0	0	0	0	0	0	0	0	0	0	0	0	1	1	40	15	13	26	10	11	9	8	100	100	60	26	31	41	9	10	11	12	95	103	70	34	35	48	8	9	8	10	90
501-00-023	0	0	0	1	0	0	1	0	0	NA	NA	NA	NA	NA	NA	4992	0	0	0	0	46	14	14	30	12	9	9	10	110	94	52	20	23	35	4	6	6	6	70	77	69	36	29	45	8	10	6	8	90
501-00-024	0	0	0	1	0	0	1	0	0	0	0	0	NA	NA	NA	3360	0	0	1	0	40	15	12	28	10	11	8	9	100	97	57	21	18	37	7	7	4	8	85	74	65	28	35	48	7	7	8	10	85
501-00-025	0	0	0	0	0	0	0	0	0	NA	NA	NA	NA	NA	NA	0	0	0	0	0	43	13	13	29	12	8	9	10	110	91	59	23	32	43	8	8	11	13	90	97	72	36	39	52	9	10	10	12	95
501-00-028	0	0	0	1	0	0	1	0	0	NA	NA	NA	22200	0	0	192	0	0	0	1	42	15	11	30	11	11	7	11	105	94	58	21	22	36	8	7	6	8	90	79	67	30	31	50	7	8	7	10	85
501-00-029	0	0	0	0	0	0	0	0	0	NA	NA	NA	0	0	0	0	0	0	0	1	42	13	12	29	11	8	8	10	105	89	59	23	22	40	8	8	6	11	90	83	65	34	33	51	7	9	8	11	85
501-00-032	0	0	0	1	0	0	0	0	0	NA	NA	NA	1800	0	0	0	0	0	0	1	39	15	13	31	8	10	8	11	90	94	60	24	25	38	8	8	7	9	90	86	67	33	36	52	7	9	8	11	85
501-00-034	0	0	0	0	0	0	0	0	0	0	0	0	0	0	0	0	0	0	1	1	41	14	10	29	10	9	6	10	100	86	55	20	23	36	6	6	7	8	80	79	64	34	38	49	6	9	9	10	80
501-00-037	0	0	0	0	0	0	0	0	0	NA	NA	NA	NA	NA	NA	0	0	0	0	0	44	14	12	29	12	9	8	10	110	91	60	20	26	39	8	6	8	10	90	83	67	27	34	47	7	7	8	9	85
501-00-038	0	0	0	0	0	0	0	0	0	0	0	0	0	0	0	0	0	0	1	1	42	15	15	30	10	10	9	10	100	97	61	23	23	40	8	8	6	10	90	83	71	32	33	54	8	8	7	12	90
501-00-039	1	0	0	0	0	0	0	0	0	1440	0	0	NA	NA	NA	0	0	0	1	0	42	14	13	29	11	9	9	10	105	94	58	26	31	40	8	9	10	11	90	97	67	28	36	51	7	7	9	11	85
501-00-041	0	0	0	0	0	0	0	0	0	0	0	0	NA	NA	NA	0	0	0	1	0	44	14	15	30	12	9	10	11	110	97	59	23	27	42	8	8	8	12	90	89	71	37	34	53	8	11	8	13	90
501-00-044	0	0	0	0	0	0	0	0	0	0	0	0	NA	NA	NA	0	0	0	1	0	39	13	9	29	9	8	5	10	95	79	61	25	26	41	9	9	8	11	95	91	69	33	35	57	8	9	8	16	90
501-00-045	0	0	0	1	0	0	1	1	0	0	0	0	NA	NA	NA	3648	72	0	1	0	40	14	10	27	9	9	5	7	95	83	54	19	23	37	6	6	7	8	80	79	65	32	34	45	6	8	8	8	80
501-00-046	0	0	0	1	0	0	0	0	0	NA	NA	NA	1560	0	0	0	0	0	0	1	43	14	13	29	12	9	9	10	110	94	57	23	26	38	7	8	8	9	85	89	66	31	35	47	7	8	8	9	85
501-00-047	0	0	0	0	0	0	0	1	0	0	0	0	0	0	0	0	48	0	1	1	42	12	11	29	10	6	6	9	100	77	60	21	22	39	7	6	6	9	85	77	69	37	36	52	8	10	8	11	90
501-00-048	0	0	0	1	0	0	0	0	0	NA	NA	NA	96	0	0	0	0	0	0	1	40	12	10	30	7	6	5	9	85	74	59	21	24	39	7	7	7	9	85	83	68	34	35	44	7	9	8	7	85
501-00-050	1	0	0	1	0	0	0	0	0	768	0	0	NA	NA	NA	0	0	0	1	0	41	14	13	27	10	9	9	8	100	94	59	23	26	37	8	8	8	8	90	89	68	39	35	49	7	11	8	10	85
501-00-055	0	0	0	1	1	0	1	1	0	NA	NA	NA	72	24	0	672	48	0	0	1	38	15	11	29	9	11	7	10	95	94	56	19	23	37	7	6	7	8	85	79	70	34	36	49	8	9	8	10	90
501-00-057	1	0	0	1	0	0	0	0	0	NA	NA	NA	1824	0	0	0	0	0	0	1	41	14	11	29	9	9	6	9	95	86	59	24	29	40	8	8	9	11	90	91	68	35	38	52	7	9	9	11	85
501-00-062	0	0	0	1	0	0	0	0	0	NA	NA	NA	NA	NA	NA	0	0	0	0	0	41	13	13	29	10	8	9	10	100	91	59	22	25	37	8	7	7	8	90	83	68	35	36	50	7	9	8	10	85
501-00-063	0	0	0	1	0	0	1	0	0	0	0	0	NA	NA	NA	14160	0	0	1	0	40	14	12	27	10	9	8	8	100	91	62	23	25	38	9	8	7	9	95	86	67	31	37	50	7	8	9	10	85
501-00-064	0	0	0	1	0	0	1	1	0	0	0	0	24360	0	0	26880	144	0	1	1	38	13	12	27	7	7	7	7	85	83	58	23	25	39	8	8	7	10	90	86	69	35	37	45	8	9	9	8	90
501-00-065	0	0	0	1	0	0	0	1	0	0	0	0	NA	NA	NA	0	72	0	1	0	41	13	10	30	10	8	6	11	100	83	62	23	28	39	9	8	9	10	95	91	71	35	38	47	8	10	9	9	90
501-00-067	0	0	0	0	0	0	0	0	0	0	0	0	0	0	0	0	0	0	1	1	41	14	13	30	9	9	8	10	95	91	53	23	21	39	6	8	6	10	80	83	66	30	27	46	7	8	5	8	85
501-00-068	0	0	0	0	0	0	0	0	0	0	0	0	NA	NA	NA	0	0	0	1	0	42	14	13	30	11	9	9	11	105	94	54	23	26	41	6	8	8	11	80	89	71	32	36	48	8	9	9	10	90
501-00-070	1	0	0	1	0	0	0	1	0	NA	NA	NA	NA	NA	NA	0	24	0	0	0	40	14	10	29	10	9	6	10	100	86	54	20	22	35	6	6	6	7	80	77	64	31	32	51	6	8	7	11	80
501-00-072	0	0	0	0	0	0	0	1	0	0	0	0	NA	NA	NA	0	24	0	1	0	40	16	10	31	9	11	5	11	95	89	62	24	20	40	9	8	5	11	95	79	71	30	33	54	8	8	7	12	90
501-00-074	0	0	0	1	0	0	0	0	0	0	0	0	288	0	0	0	0	0	1	1	40	14	10	29	10	9	6	10	100	86	58	25	26	40	8	9	8	11	90	91	69	33	36	47	8	9	9	9	90
501-00-076	0	0	0	0	0	0	0	0	0	NA	NA	NA	0	0	0	0	0	0	0	1	44	13	12	28	12	8	8	9	110	89	60	25	23	41	8	9	7	11	90	89	66	38	36	49	7	11	9	10	85
501-00-077	0	0	0	0	0	0	0	0	0	0	0	0	0	0	0	0	0	0	1	1	42	14	13	28	11	9	9	9	105	94	63	23	27	39	8	7	8	9	90	86	65	33	36	45	7	9	9	8	85
501-00-078	0	0	0	0	0	0	0	0	0	0	0	0	0	0	0	0	0	0	1	1	42	15	13	28	11	11	9	9	105	100	59	24	30	38	8	8	10	9	90	94	70	35	37	50	8	10	9	11	90
501-00-079	0	0	0	0	0	0	0	0	0	0	0	0	NA	NA	NA	0	0	0	1	0	43	15	12	28	12	11	8	9	110	97	59	24	25	38	8	8	7	9	90	86	67	34	35	49	7	9	8	10	85
501-00-080	0	0	0	0	0	0	0	0	0	NA	NA	NA	NA	NA	NA	0	0	0	0	0	40	14	13	26	10	9	9	8	100	94	57	22	24	37	8	8	7	9	90	86	66	35	32	47	7	10	7	9	85
501-00-081	0	0	0	NA	NA	NA	0	0	0	0	0	0	NA	NA	NA	0	0	0	1	0	44	14	13	30	12	9	9	11	110	94	59	24	24	36	8	9	7	8	90	89	66	31	35	47	7	8	8	9	85
501-00-082	0	0	0	0	0	0	0	0	0	NA	NA	NA	NA	NA	NA	0	0	0	0	0	40	16	16	31	10	12	11	13	100	109	57	23	27	38	7	8	8	9	85	89	64	33	37	45	6	9	9	8	80
501-00-083	0	0	0	0	0	0	1	0	0	0	0	0	0	0	0	2256	0	0	1	1	39	13	17	28	9	8	12	9	95	100	52	23	25	37	6	8	8	9	80	89	68	36	38	51	8	10	9	11	90
501-00-089	0	0	0	1	0	0	0	0	0	NA	NA	NA	12912	0	0	0	0	0	0	1	41	17	13	30	10	13	9	11	100	106	58	23	25	38	8	8	7	9	90	86	69	39	37	50	8	12	9	11	90
501-00-090	0	0	0	1	1	0	0	0	0	0	0	0	1968	96	0	0	0	0	1	1	42	14	15	29	11	9	10	10	105	97	56	23	24	37	7	8	7	8	85	86	68	33	34	50	8	9	8	11	90
501-00-092	1	0	0	1	1	0	0	0	0	NA	NA	NA	117408	552	0	0	0	0	0	1	40	14	13	27	10	9	9	8	100	94	60	24	26	39	9	9	8	10	95	91	69	29	34	49	8	7	8	10	90
501-00-094	1	0	0	0	0	0	0	1	0	5904	0	0	NA	NA	NA	0	72	0	1	0	42	13	13	31	11	8	9	13	105	91	63	24	29	40	9	8	9	11	95	91	64	27	30	47	6	7	7	9	80
501-00-095	0	0	0	0	0	0	0	1	0	0	0	0	NA	NA	NA	0	24	0	1	0	43	15	16	30	12	11	11	11	110	106	63	24	30	41	10	9	10	12	100	97	69	33	36	51	8	9	9	11	90
501-00-097	0	0	0	0	0	0	0	1	0	NA	NA	NA	NA	NA	NA	0	120	0	0	0	39	14	10	29	9	9	6	10	95	86	53	19	20	36	6	6	6	8	80	77	69	31	35	52	8	8	8	12	90
501-00-100	0	0	0	0	0	0	0	0	0	NA	NA	NA	NA	NA	NA	0	0	0	0	0	45	14	12	31	13	9	8	13	115	91	58	23	26	38	8	8	8	10	90	89	68	33	35	47	8	9	8	9	90
501-00-103	0	0	0	0	0	0	0	1	0	0	0	0	NA	NA	NA	0	24	0	1	0	42	14	18	30	11	9	13	11	105	106	59	23	27	40	8	8	9	11	90	91	68	29	33	44	8	8	8	8	90
501-00-105	0	0	0	0	0	0	0	0	0	0	0	0	0	0	0	0	0	0	1	1	44	11	13	29	11	5	8	9	105	79	59	23	25	38	8	8	7	9	90	86	70	33	36	46	8	9	9	9	90
501-00-106	0	0	0	0	0	0	1	1	0	NA	NA	NA	0	0	0	10416	72	0	0	1	41	15	14	29	10	11	10	10	100	103	57	23	26	40	8	8	8	11	90	89	69	30	36	49	8	8	8	10	90
501-00-107	0	0	0	0	0	0	0	0	0	NA	NA	NA	NA	NA	NA	0	0	0	0	0	42	14	13	30	11	9	9	11	105	94	55	23	20	36	7	8	6	8	85	83	66	30	35	47	7	8	8	9	85
501-00-109	1	0	0	1	0	0	0	0	0	288	0	0	432	0	0	0	0	0	1	1	43	13	15	29	10	7	9	9	100	89	57	23	25	39	7	8	7	10	85	86	69	31	35	45	8	8	8	8	90
501-00-113	0	0	0	1	0	0	1	0	0	0	0	0	192	0	0	360	0	0	1	1	41	14	10	29	9	9	5	9	95	83	58	23	27	38	8	8	9	10	90	91	66	30	34	48	7	8	8	9	85
501-00-114	0	0	0	0	0	0	0	0	0	0	0	0	NA	NA	NA	0	0	0	1	0	43	13	13	30	10	7	8	10	100	86	55	20	21	37	7	7	6	9	85	79	67	29	35	44	7	8	8	8	85
501-00-116	0	0	0	0	0	0	0	1	0	NA	NA	NA	NA	NA	NA	0	360	0	0	0	39	14	13	28	8	9	8	8	90	91	52	20	20	36	6	7	6	8	80	79	66	29	34	44	7	8	8	8	85
501-00-117	0	0	0	0	0	0	0	0	0	0	0	0	NA	NA	NA	0	0	0	1	0	41	13	17	29	9	7	11	9	95	94	59	22	24	38	8	7	7	9	90	83	68	29	36	45	7	7	8	8	85
501-00-120	1	0	0	0	0	0	1	0	0	NA	NA	NA	0	0	0	15024	0	0	0	1	42	13	11	31	10	7	6	11	100	79	56	23	25	39	7	8	7	10	85	86	70	31	35	51	8	8	8	11	90
501-00-123	0	0	0	0	0	0	0	0	0	NA	NA	NA	NA	NA	NA	0	0	0	0	0	42	14	11	29	11	9	7	10	105	89	55	24	23	38	7	9	7	10	85	89	70	38	38	49	8	11	9	10	90
501-00-125	0	0	0	0	0	0	0	0	0	NA	NA	NA	NA	NA	NA	0	0	0	0	0	42	14	11	30	11	9	7	11	105	89	57	23	26	37	8	8	8	9	90	89	70	34	36	49	8	9	9	10	90
501-00-127	0	0	0	0	0	0	0	0	0	0	0	0	NA	NA	NA	0	0	0	1	0	38	13	12	27	9	8	8	8	95	89	52	20	23	36	5	6	7	8	75	79	70	34	36	47	8	9	9	9	90
501-00-128	1	1	0	0	0	0	0	0	0	NA	NA	NA	NA	NA	NA	0	0	0	0	0	40	13	14	29	10	8	10	10	100	94	58	23	27	38	8	8	9	10	90	91	67	31	34	45	7	8	8	8	85
501-00-129	0	0	0	0	0	0	0	0	0	0	0	0	NA	NA	NA	0	0	0	1	0	43	15	18	30	12	11	13	11	110	112	54	21	26	40	5	7	8	10	75	86	66	29	33	47	7	7	7	9	85
501-00-130	0	0	0	0	0	0	1	0	1	0	0	0	NA	NA	NA	360	0	48	1	0	42	14	16	30	11	9	11	11	105	100	56	20	24	37	7	7	7	9	85	83	66	30	35	45	7	8	8	8	85
501-00-131	0	0	0	0	0	0	1	1	0	NA	NA	NA	0	0	0	13440	24	0	0	1	43	13	17	30	12	8	12	11	110	100	57	23	26	37	8	8	8	9	90	89	69	31	36	48	8	8	9	10	90
501-00-132	0	0	0	0	0	0	0	0	1	0	0	0	0	0	0	0	0	216	1	1	42	13	13	30	11	8	9	11	105	91	59	23	29	39	8	8	9	10	90	91	69	35	36	49	8	10	9	10	90
502-00-002	0	0	0	0	0	0	1	0	0	0	0	0	0	0	0	264	0	0	1	1	34	9	11	22	6	4	7	4	80	74	57	22	24	36	8	8	7	8	90	86	65	27	33	46	7	7	8	9	85
502-00-003	0	0	0	0	0	0	0	0	0	0	0	0	NA	NA	NA	0	0	0	1	0	39	13	12	28	8	7	7	8	90	83	59	21	22	36	8	7	6	8	90	79	65	29	34	45	6	7	8	8	80
502-00-004	0	0	0	0	0	0	0	1	0	0	0	0	NA	NA	NA	0	24	0	1	0	36	12	11	28	7	7	7	9	85	83	61	21	23	37	9	7	7	9	95	83	65	28	32	43	7	7	7	8	85
502-00-007	0	0	0	0	0	0	0	0	0	0	0	0	NA	NA	NA	0	0	0	1	0	43	18	15	30	12	14	10	11	110	112	67	29	33	43	8	8	9	9	90	91	68	29	32	47	8	8	7	9	90
502-00-008	0	0	0	1	0	0	0	0	0	0	0	0	NA	NA	NA	0	0	0	1	0	42	12	12	30	11	7	8	11	105	86	65	21	24	39	11	7	7	10	105	83	64	28	35	47	6	7	8	9	80
502-00-009	0	0	0	0	0	0	0	0	0	0	0	0	NA	NA	NA	0	0	0	1	0	40	10	12	29	10	5	8	10	100	79	53	24	26	38	6	8	8	9	80	89	66	31	35	42	7	8	8	7	85
502-00-010	0	0	0	0	0	0	0	0	0	0	0	0	0	0	0	0	0	0	1	1	43	11	12	31	12	6	8	13	110	83	60	21	22	40	9	7	6	11	95	79	67	27	32	44	7	7	7	8	85
502-00-012	0	0	0	0	1	0	0	0	0	NA	NA	NA	0	24	0	0	0	0	0	1	50	15	14	30	15	10	9	10	125	97	68	30	27	39	12	12	8	10	110	100	67	33	34	47	7	9	8	9	85
502-00-013	0	0	0	0	1	0	1	1	0	NA	NA	NA	NA	NA	NA	216	72	0	0	0	43	12	11	30	12	7	7	11	110	83	63	25	31	39	9	9	10	10	95	97	66	29	34	46	7	8	8	9	85
502-00-014	0	0	0	0	0	0	1	1	0	0	0	0	NA	NA	NA	3600	120	0	1	0	35	10	12	25	7	5	8	7	85	79	58	22	22	39	8	8	6	10	90	83	66	30	36	43	7	8	9	8	85
502-00-015	0	0	0	0	0	0	0	0	0	NA	NA	NA	0	0	0	0	0	0	0	1	42	14	12	28	9	8	6	8	95	83	63	29	28	41	7	9	7	9	85	89	66	34	36	47	7	9	8	9	85
502-00-017	0	0	0	0	0	0	0	0	0	0	0	0	NA	NA	NA	0	0	0	1	0	35	10	10	28	7	5	6	9	85	74	61	20	21	38	8	6	5	8	90	74	63	25	28	44	6	6	5	7	80
502-00-018	0	0	0	0	0	0	1	0	0	0	0	0	0	0	0	288	0	0	1	1	40	13	12	29	9	7	7	9	95	83	57	21	25	38	7	7	7	9	85	83	66	30	32	44	7	8	7	7	85
502-00-019	0	0	0	0	0	0	1	1	0	NA	NA	NA	NA	NA	NA	48	24	0	0	0	46	11	13	30	12	5	8	10	110	79	62	27	28	42	9	9	8	12	95	91	66	30	33	46	7	8	7	8	85
502-00-020	0	0	0	0	0	0	0	0	0	NA	NA	NA	NA	NA	NA	0	0	0	0	0	42	15	13	30	11	11	9	11	105	100	61	23	20	37	9	8	5	8	95	79	66	28	30	42	7	7	7	7	85
502-00-021	0	0	0	1	0	0	0	0	0	0	0	0	1008	0	0	0	0	0	1	1	39	10	11	30	9	5	7	11	95	77	53	18	18	35	6	5	4	7	80	68	59	22	23	35	5	5	4	4	75
502-00-022	0	0	0	0	0	0	0	0	0	NA	NA	NA	0	0	0	0	0	0	0	1	38	12	12	30	9	7	8	11	95	86	57	24	22	38	7	8	6	9	85	83	67	31	35	47	7	8	8	9	85
502-00-024	1	1	0	0	1	0	0	0	0	120	480	0	0	792	0	0	0	0	1	1	38	11	12	30	7	5	7	10	85	77	60	21	20	40	8	7	5	11	90	77	65	25	23	43	6	6	4	7	80
502-00-026	1	1	0	1	1	0	1	1	0	312	144	0	13512	336	0	87888	192	0	1	1	42	10	11	26	11	5	7	8	105	77	64	23	23	37	10	8	7	8	100	86	64	28	30	44	6	7	7	8	80
502-00-027	0	0	0	0	0	0	0	0	0	NA	NA	NA	NA	NA	NA	0	0	0	0	0	42	16	17	30	11	12	12	11	105	112	65	23	26	37	10	8	8	8	100	89	64	28	34	44	6	7	8	8	80
502-00-028	0	0	0	0	1	0	1	1	0	0	0	0	0	48	0	2256	168	0	1	1	43	12	12	30	10	6	7	10	100	79	61	22	27	40	8	7	8	9	90	86	65	25	33	48	6	6	7	9	80
502-00-030	0	0	0	0	0	0	1	0	0	NA	NA	NA	0	0	0	48	0	0	0	1	44	12	12	30	12	7	8	11	110	86	57	25	23	38	8	9	7	10	90	89	64	26	32	45	6	7	7	8	80
502-00-032	0	0	0	0	0	0	0	1	0	0	0	0	0	0	0	0	384	0	1	1	43	12	12	30	10	6	7	10	100	79	62	21	24	41	8	6	7	10	90	79	65	30	37	45	6	8	9	8	80
502-00-033	1	0	0	0	0	0	0	0	0	600	0	0	NA	NA	NA	0	0	0	1	0	34	10	10	25	6	5	6	7	80	74	53	25	28	36	6	9	9	8	80	94	67	29	36	45	7	7	8	8	85
502-00-034	0	0	0	0	0	0	0	0	0	NA	NA	NA	NA	NA	NA	0	0	0	0	0	43	12	12	30	12	7	8	11	110	86	63	25	32	43	10	9	11	14	100	100	67	28	35	46	7	7	8	9	85
502-00-036	0	0	0	0	0	0	0	0	0	0	0	0	0	0	0	0	0	0	1	1	43	12	12	30	12	7	8	11	110	86	70	26	30	41	13	9	10	11	115	97	66	31	36	49	7	8	9	10	85
502-00-037	1	0	0	0	0	0	0	1	0	48	0	0	0	0	0	0	24	0	1	1	43	14	14	30	10	9	9	10	100	94	65	22	26	39	10	7	8	9	100	86	67	29	34	44	7	8	8	8	85
502-00-042	0	0	0	0	0	0	0	0	0	0	0	0	NA	NA	NA	0	0	0	1	0	40	11	12	30	10	6	8	11	100	83	57	19	23	37	7	6	7	8	85	79	64	25	35	45	6	6	8	8	80
502-00-043	0	0	0	0	0	0	1	1	0	0	0	0	0	0	0	240	72	0	1	1	41	12	13	29	10	7	9	10	100	89	61	22	24	39	8	7	7	9	90	83	66	25	35	44	7	6	8	8	85
502-00-044	0	0	0	0	0	0	1	0	0	NA	NA	NA	NA	NA	NA	240	0	0	0	0	38	11	12	28	7	5	7	8	85	77	49	17	22	36	4	5	6	8	70	74	56	23	20	38	4	5	3	5	70
502-00-045	0	0	0	0	0	0	0	1	0	NA	NA	NA	NA	NA	NA	0	168	0	0	0	42	16	13	31	10	11	8	11	100	97	66	23	27	43	10	8	8	12	100	89	67	34	38	48	7	9	9	10	85
502-00-046	0	0	0	0	1	0	0	1	0	NA	NA	NA	0	696	0	0	24	0	0	1	46	12	16	32	12	6	10	13	110	89	60	24	28	38	7	8	8	8	85	89	68	30	36	49	7	8	8	10	85
502-00-047	0	0	0	1	0	0	0	0	0	NA	NA	NA	NA	NA	NA	0	0	0	0	0	35	10	10	26	7	5	6	8	85	74	59	22	23	40	8	7	7	11	90	83	67	34	35	46	7	9	8	9	85
502-00-048	0	0	0	1	0	0	1	1	0	0	0	0	NA	NA	NA	3048	264	0	1	0	39	12	9	29	9	7	5	10	95	77	53	16	19	35	6	4	5	7	80	68	66	25	32	40	7	6	7	6	85
502-00-049	0	0	0	1	1	0	0	1	0	NA	NA	NA	504	264	0	0	96	0	0	1	42	13	12	30	11	8	8	11	105	89	61	20	24	39	9	6	7	10	95	79	66	29	37	44	7	8	9	8	85
502-00-050	1	0	0	0	0	0	0	0	0	120	0	0	0	0	0	0	0	0	1	1	45	14	13	31	12	9	8	11	110	91	58	25	23	37	7	8	6	8	85	83	65	29	34	48	7	8	8	10	85
502-00-051	0	0	0	0	0	0	1	1	0	0	0	0	0	0	0	888	120	0	1	1	42	12	12	27	11	7	8	8	105	86	61	19	24	38	9	6	7	9	95	79	65	26	35	40	7	7	8	6	85
502-00-052	1	0	0	1	1	0	0	0	0	1848	0	0	48	48	0	0	0	0	1	1	43	13	13	29	12	8	9	10	110	91	55	20	18	39	7	7	5	10	85	77	65	29	20	42	7	8	3	7	85
502-00-056	0	0	0	0	0	0	0	0	0	NA	NA	NA	NA	NA	NA	0	0	0	0	0	46	13	12	29	12	7	7	9	110	83	62	21	28	40	9	7	8	10	95	86	67	32	36	45	7	8	8	8	85
502-00-059	1	0	0	0	0	0	1	0	0	2952	0	0	0	0	0	5208	0	0	1	1	42	14	12	29	11	9	8	10	105	91	57	17	22	39	8	5	6	10	90	74	66	32	36	44	7	9	9	8	85
502-00-060	1	0	0	0	1	0	0	0	0	NA	NA	NA	0	24	0	0	0	0	0	1	43	13	12	30	12	8	8	11	110	89	65	21	23	41	10	7	7	11	100	83	66	29	35	49	7	8	8	10	85
502-00-061	0	0	0	0	0	0	0	1	0	0	0	0	NA	NA	NA	0	24	0	1	0	43	15	13	28	12	11	9	9	110	100	64	21	19	37	10	7	5	8	100	77	68	27	35	44	8	7	8	8	90
502-00-062	1	0	0	0	0	0	0	0	0	1344	0	0	NA	NA	NA	0	0	0	1	0	43	14	14	30	10	9	9	10	100	94	58	25	24	39	8	9	7	10	90	89	66	34	35	44	7	9	8	8	85
502-00-066	0	0	0	0	0	0	0	1	0	0	0	0	NA	NA	NA	0	24	0	1	0	42	10	11	30	11	5	7	11	105	77	63	23	20	38	9	8	5	9	95	79	66	28	30	49	7	7	7	10	85
502-00-069	1	1	0	0	0	0	1	0	0	NA	NA	NA	0	0	0	72	0	0	0	1	48	13	13	28	15	8	9	9	125	91	55	19	19	38	7	6	5	10	85	74	64	27	31	42	6	7	7	7	80
502-00-070	0	0	0	0	0	0	0	0	0	NA	NA	NA	NA	NA	NA	0	0	0	0	0	43	13	13	30	12	8	9	11	110	91	58	25	20	40	8	9	5	11	90	83	66	31	31	45	7	8	7	8	85
502-00-071	0	1	0	0	1	0	0	0	0	0	168	0	0	168	0	0	0	0	1	1	48	15	14	30	15	11	10	11	125	103	65	22	23	41	11	8	7	12	105	86	67	32	36	47	7	9	9	9	85
502-00-072	0	0	0	0	0	0	0	0	0	0	0	0	NA	NA	NA	0	0	0	1	0	43	12	14	30	12	7	10	11	110	91	60	18	20	38	8	5	5	9	90	71	64	29	27	40	6	8	6	6	80
502-00-074	0	0	0	0	0	0	1	1	0	NA	NA	NA	0	0	0	14064	48	0	0	1	38	12	13	30	9	7	9	11	95	89	60	24	30	39	9	9	10	10	95	97	65	30	33	44	7	8	8	8	85
502-00-075	0	0	0	0	0	0	0	0	0	0	0	0	0	0	0	0	0	0	1	1	46	13	15	32	14	8	10	14	120	94	61	24	26	42	9	9	8	13	95	91	65	26	34	43	7	7	8	8	85
502-00-076	0	0	0	0	0	0	0	0	0	0	0	0	NA	NA	NA	0	0	0	1	0	41	10	12	27	10	5	8	8	100	79	61	22	27	38	9	8	9	10	95	91	66	31	35	48	7	8	8	10	85
502-00-077	0	0	0	0	0	0	0	1	0	NA	NA	NA	NA	NA	NA	0	240	0	0	0	50	13	18	30	16	8	13	11	130	103	59	21	17	37	8	7	4	8	90	74	68	34	36	45	8	9	9	8	90
502-00-079	0	0	0	0	0	0	0	0	0	0	0	0	NA	NA	NA	0	0	0	1	0	46	13	13	32	14	8	9	14	120	91	56	21	26	38	7	7	8	10	85	86	65	28	36	46	7	7	9	9	85
502-00-080	0	0	0	0	0	0	1	0	0	0	0	0	0	0	0	1920	0	0	1	1	34	10	12	27	6	5	8	8	80	79	61	26	27	39	9	9	8	10	95	91	64	30	35	47	6	8	8	9	80
502-00-083	0	0	0	0	0	0	1	1	0	NA	NA	NA	NA	NA	NA	2592	24	0	0	0	42	11	14	30	11	6	10	11	105	89	60	22	24	39	9	8	7	10	95	86	66	29	34	45	7	8	8	8	85
502-00-084	0	1	0	1	0	0	1	1	0	0	1968	0	720	0	0	360	264	0	1	1	45	13	11	29	13	8	7	10	115	86	59	23	19	38	7	8	5	9	85	79	66	31	35	48	7	8	8	10	85
502-00-086	1	0	0	0	0	0	0	1	0	1848	0	0	0	0	0	0	96	0	1	1	42	12	13	28	11	7	9	9	105	89	59	23	26	39	8	8	8	10	90	89	67	29	35	44	7	8	8	8	85
502-00-087	1	1	0	1	0	0	0	1	0	1752	48	0	648	0	0	0	360	0	1	1	37	10	10	25	8	5	6	7	90	74	57	22	21	36	7	7	6	8	85	79	64	29	30	48	6	8	7	10	80
502-00-088	0	0	0	1	0	0	0	0	0	0	0	0	NA	NA	NA	0	0	0	1	0	39	11	16	30	8	5	10	10	90	86	61	25	33	41	9	9	11	11	95	100	69	31	38	47	8	8	9	9	90
502-00-090	0	0	0	0	0	0	0	0	0	NA	NA	NA	0	0	0	0	0	0	0	1	38	10	10	28	9	5	6	9	95	74	49	19	21	36	4	6	6	8	70	77	63	27	29	40	6	7	6	6	80
502-00-092	0	0	0	0	0	0	0	1	0	NA	NA	NA	0	0	0	0	48	0	0	1	45	13	13	31	13	8	9	13	115	91	59	21	25	39	8	7	8	10	90	86	65	27	34	44	7	7	8	8	85
502-00-095	0	0	0	0	0	0	1	1	0	0	0	0	NA	NA	NA	672	216	0	1	0	45	14	12	29	12	9	7	9	110	89	62	22	25	38	9	7	7	9	95	83	68	28	33	45	7	7	7	8	85
502-00-096	0	0	0	0	0	0	1	0	0	NA	NA	NA	0	0	0	120	0	0	0	1	41	14	12	30	9	9	7	10	95	89	62	20	25	40	9	6	7	11	95	79	69	34	36	51	8	9	8	11	90
502-00-097	0	0	0	0	0	0	0	0	0	NA	NA	NA	0	0	0	0	0	0	0	1	38	12	12	27	7	6	7	7	85	79	63	22	24	38	9	7	7	9	95	83	66	30	35	43	7	8	8	8	85
502-00-098	0	0	0	0	0	0	0	0	0	0	0	0	0	0	0	0	0	0	1	1	42	12	13	26	11	7	9	8	105	89	54	24	18	39	6	9	5	10	80	83	66	28	35	42	7	7	8	7	85
502-00-099	0	0	0	1	0	0	1	1	0	NA	NA	NA	NA	NA	NA	120	216	0	0	0	42	11	12	27	11	6	8	8	105	83	55	21	26	37	6	7	8	8	80	86	64	30	35	44	6	8	8	8	80
502-00-100	0	0	0	0	0	0	0	0	0	NA	NA	NA	NA	NA	NA	0	0	0	0	0	42	12	14	28	11	7	10	9	105	91	53	22	25	36	6	8	8	8	80	89	66	29	36	44	7	7	8	7	85
502-00-101	0	0	0	0	0	0	0	1	0	0	0	0	NA	NA	NA	0	144	0	1	0	37	10	11	27	8	5	7	8	90	77	60	24	26	32	9	9	8	5	95	91	66	30	36	49	7	8	9	10	85
502-00-104	0	0	0	1	0	0	1	1	0	0	0	0	24	0	0	888	960	0	1	1	44	13	13	30	12	8	9	11	110	91	56	22	20	36	7	7	5	8	85	77	65	27	34	46	6	6	8	8	80
502-00-105	0	0	0	0	0	0	0	0	0	0	0	0	0	0	0	0	0	0	1	1	41	14	12	30	10	9	8	11	100	91	65	19	25	38	10	6	7	9	100	79	68	29	34	47	8	8	8	9	90
502-00-106	0	0	0	0	0	0	1	1	0	0	0	0	NA	NA	NA	10224	3984	0	1	0	40	12	13	29	9	6	8	9	95	83	54	23	27	37	5	8	8	8	75	89	66	27	36	46	7	6	8	8	85
502-00-107	1	0	0	0	0	0	1	0	0	NA	NA	NA	0	0	0	168	0	0	0	1	44	12	12	29	11	6	7	9	105	79	63	19	23	38	9	6	7	9	95	79	65	29	36	52	7	8	9	12	85
502-00-108	0	0	0	0	0	0	1	0	0	0	0	0	NA	NA	NA	1440	0	0	1	0	45	14	14	30	13	9	10	11	115	97	60	21	19	38	8	7	5	9	90	77	66	29	36	47	7	7	8	9	85
502-00-110	0	0	0	1	0	0	0	0	0	NA	NA	NA	NA	NA	NA	0	0	0	0	0	44	14	14	30	12	9	10	11	110	97	62	22	27	42	9	7	8	12	95	86	71	32	35	49	8	8	8	10	90
502-00-112	0	0	0	0	0	0	0	0	0	0	0	0	NA	NA	NA	0	0	0	1	0	41	15	14	30	9	10	9	10	95	97	54	23	20	37	5	8	5	8	75	79	66	32	35	42	7	8	8	7	85
502-00-113	0	0	0	0	0	0	1	1	0	0	0	0	NA	NA	NA	768	48	0	1	0	44	12	14	29	12	7	10	10	110	91	61	23	27	38	9	8	9	10	95	91	64	33	36	42	6	9	9	7	80
502-00-115	0	0	0	0	0	0	0	0	0	0	0	0	0	0	0	0	0	0	1	1	42	14	14	30	10	9	9	10	100	94	55	22	20	37	6	7	5	8	80	77	65	29	35	42	6	7	8	7	80
502-00-117	0	0	0	0	0	0	0	0	0	0	0	0	0	0	0	0	0	0	1	1	41	13	14	31	10	8	10	13	100	94	60	21	26	41	9	7	8	12	95	86	66	33	36	44	7	9	9	8	85
502-00-118	0	0	0	0	0	0	0	1	0	NA	NA	NA	NA	NA	NA	0	168	0	0	0	43	12	17	30	10	6	11	10	100	91	66	24	32	42	11	8	11	12	105	97	71	34	37	48	8	9	9	10	90
502-00-119	0	0	0	0	0	0	1	1	0	NA	NA	NA	0	0	0	2568	768	0	0	1	35	13	11	26	6	7	6	7	80	79	61	22	22	39	9	7	6	10	95	79	66	31	33	45	7	8	7	8	85
502-00-120	0	0	0	0	0	0	0	0	0	NA	NA	NA	0	0	0	0	0	0	0	1	41	14	13	31	10	9	9	13	100	94	59	20	24	39	8	6	7	10	90	79	64	29	35	50	6	8	8	11	80
502-00-121	0	0	0	0	1	0	1	1	0	NA	NA	NA	0	72	0	72	24	0	0	1	43	12	13	30	12	7	9	11	110	89	52	20	23	39	5	6	7	10	75	79	65	26	27	44	7	7	6	8	85
502-00-122	0	0	0	1	0	0	1	1	0	0	0	0	NA	NA	NA	19152	288	0	1	0	44	12	13	32	12	7	9	14	110	89	56	22	24	41	7	7	7	11	85	83	68	35	39	47	8	10	10	9	90
502-00-123	0	0	0	0	0	0	0	0	0	NA	NA	NA	NA	NA	NA	0	0	0	0	0	43	12	14	28	10	6	9	8	100	86	55	22	20	42	6	7	5	12	80	77	66	31	33	45	7	8	7	8	85
502-00-124	0	0	0	0	0	0	1	0	0	0	0	0	NA	NA	NA	216	0	0	1	0	34	11	11	24	5	5	6	5	75	74	54	19	21	37	5	6	5	8	75	74	63	27	27	44	6	6	5	7	80
502-00-125	0	0	0	0	0	0	1	1	0	0	0	0	NA	NA	NA	10224	240	0	1	0	44	14	13	30	11	9	8	10	105	91	57	24	21	39	7	8	6	10	85	83	67	29	33	44	7	7	7	7	85
503-00-003	0	0	0	0	1	0	0	0	0	0	0	0	0	72	0	0	0	0	1	1	44	13	14	25	11	7	9	6	105	89	61	25	23	43	9	9	7	13	95	89	68	30	22	50	7	8	4	10	85
503-00-004	0	0	0	1	0	0	1	0	0	NA	NA	NA	21576	0	0	2520	0	0	0	1	49	14	17	30	14	9	11	10	120	100	60	29	33	44	8	11	11	14	90	106	73	40	38	49	9	12	9	10	95
503-00-006	0	0	0	0	0	0	0	0	0	NA	NA	NA	NA	NA	NA	0	0	0	0	0	46	14	15	29	12	9	9	9	110	94	59	24	20	42	8	8	5	12	90	79	69	37	35	45	8	10	8	8	90
503-00-007	0	0	0	1	0	0	0	0	0	NA	NA	NA	3312	0	0	0	0	0	0	1	42	14	13	31	11	9	9	13	105	94	57	24	25	39	8	9	8	10	90	91	67	35	39	48	7	10	10	10	85
503-00-008	0	0	0	0	0	0	0	0	0	0	0	0	NA	NA	NA	0	0	0	1	0	46	11	13	25	14	6	9	7	120	86	57	23	24	44	8	8	7	15	90	86	67	32	35	50	7	9	8	11	85
503-00-009	0	0	0	0	0	0	0	1	0	NA	NA	NA	NA	NA	NA	0	48	0	0	0	47	12	15	29	13	6	9	9	115	86	56	21	20	41	7	7	5	11	85	77	67	30	28	46	7	8	5	8	85
503-00-010	0	0	0	0	0	0	0	0	0	0	0	0	NA	NA	NA	0	0	0	1	0	43	14	17	30	12	9	12	11	110	103	56	30	31	40	7	12	10	11	85	106	74	39	42	54	9	11	10	12	95
503-00-011	0	0	0	1	0	0	1	0	0	0	0	0	1056	0	0	168	0	0	1	1	43	11	10	30	12	6	6	11	110	77	56	22	18	39	7	8	5	10	85	79	66	28	20	47	7	7	3	9	85
503-00-013	0	0	0	1	0	0	1	0	0	NA	NA	NA	1080	0	0	3600	0	0	0	1	46	18	12	31	12	13	7	11	110	100	66	26	20	41	11	9	5	11	105	83	70	31	36	45	8	8	8	8	90
503-00-014	0	0	0	0	0	0	0	0	0	NA	NA	NA	NA	NA	NA	0	0	0	0	0	45	13	13	28	12	7	8	8	110	86	55	19	20	37	6	6	5	8	80	74	63	21	25	43	6	5	4	7	80
503-00-015	0	0	0	1	0	0	0	0	0	NA	NA	NA	3672	0	0	0	0	0	0	1	45	11	11	28	12	5	6	8	110	74	55	25	21	40	6	9	6	11	80	86	68	25	29	50	7	6	6	10	85
503-00-016	0	0	0	0	0	0	1	0	0	0	0	0	NA	NA	NA	1512	0	0	1	0	49	12	14	31	16	7	10	13	130	91	62	28	22	40	10	11	6	11	100	91	65	29	23	51	6	7	4	11	80
503-00-017	0	0	0	1	1	0	0	1	0	0	0	0	8184	192	0	0	24	0	1	1	47	12	12	31	13	6	7	11	115	79	55	23	23	40	6	8	7	11	80	86	70	31	29	48	8	8	6	9	90
503-00-018	0	0	0	0	0	0	0	0	0	0	0	0	0	0	0	0	0	0	1	1	44	13	14	28	11	7	9	8	105	89	58	25	20	40	7	8	5	10	85	79	67	33	35	49	7	9	8	10	85
503-00-019	0	0	0	0	0	0	0	0	0	0	0	0	NA	NA	NA	0	0	0	1	0	45	11	12	29	12	5	7	9	110	77	64	25	27	40	10	9	8	11	100	91	69	34	33	49	8	9	7	10	90
503-00-020	0	1	0	1	0	0	1	1	0	0	216	0	5040	0	0	5520	192	0	1	1	43	14	14	31	12	9	10	13	110	97	59	24	31	43	7	8	10	12	85	94	72	37	40	49	9	11	10	10	95
503-00-021	0	0	0	1	1	0	1	1	0	0	0	0	8688	144	0	1080	96	0	1	1	43	17	17	30	10	12	11	10	100	109	60	27	23	41	8	10	7	11	90	91	68	36	37	47	7	10	9	9	85
503-00-022	0	0	0	0	0	0	0	0	0	0	0	0	NA	NA	NA	0	0	0	1	0	45	14	14	29	12	9	9	9	110	94	57	27	32	38	7	10	11	9	85	103	73	38	39	52	9	11	9	11	95
503-00-023	1	0	0	1	0	0	1	1	0	3480	0	0	NA	NA	NA	840	24	0	1	0	46	12	16	27	14	7	11	8	120	94	62	29	26	43	8	10	7	12	90	91	65	37	35	49	7	11	8	10	85
503-00-024	0	0	0	0	0	0	0	0	0	NA	NA	NA	0	0	0	0	0	0	0	1	41	13	12	28	9	7	7	8	95	83	57	25	15	42	7	9	3	12	85	77	66	32	24	54	7	8	4	12	85
503-00-025	1	0	0	1	1	0	0	1	0	NA	NA	NA	16200	456	0	0	24	0	0	1	47	15	16	29	14	11	11	10	120	106	59	26	26	38	8	10	8	10	90	94	70	38	38	54	8	11	9	13	90
503-00-027	0	0	0	1	0	0	1	0	0	0	0	0	NA	NA	NA	960	0	0	1	0	41	14	17	31	9	9	11	11	95	100	58	18	22	43	8	5	6	13	90	74	65	23	26	50	6	5	5	10	80
503-00-030	1	1	0	0	1	0	1	0	0	864	792	0	NA	NA	NA	2760	0	0	1	0	51	15	14	31	15	10	9	11	125	97	61	27	24	40	9	10	7	11	95	91	71	39	34	52	8	11	8	11	90
503-00-032	0	0	0	0	0	0	0	0	0	0	0	0	NA	NA	NA	0	0	0	1	0	43	12	17	28	12	7	12	9	110	97	62	27	32	42	9	10	11	12	95	103	78	39	41	51	10	11	10	11	100
503-00-033	0	0	0	0	0	0	0	0	0	0	0	0	0	0	0	0	0	0	1	1	48	13	14	30	12	7	8	9	110	86	66	26	34	44	10	9	11	13	100	100	69	40	42	50	8	12	10	10	90
503-00-034	0	0	0	0	0	0	1	0	0	0	0	0	NA	NA	NA	72	0	0	1	0	45	12	15	31	13	7	10	13	115	91	58	24	22	39	8	8	6	10	90	83	67	34	37	54	7	9	9	13	85
503-00-035	0	0	0	0	0	0	0	0	0	0	0	0	NA	NA	NA	0	0	0	1	0	42	11	15	30	11	6	10	11	105	89	58	26	26	40	8	9	8	11	90	91	70	34	32	47	8	9	7	9	90
503-00-036	1	0	0	1	1	0	1	0	0	4920	0	0	576	144	0	240	0	0	1	1	44	13	11	29	12	8	7	10	110	86	59	25	24	39	8	9	7	10	90	89	65	35	38	52	7	10	9	12	85
503-00-037	0	0	0	1	1	0	0	0	0	NA	NA	NA	4944	72	0	0	0	0	0	1	47	12	16	28	14	7	11	9	120	94	53	20	22	40	6	6	6	11	80	77	71	31	35	50	8	8	8	10	90
503-00-039	0	0	0	0	0	0	1	0	0	0	0	0	NA	NA	NA	192	0	0	1	0	45	16	13	29	13	12	9	10	115	103	60	24	24	41	8	8	7	11	90	86	70	35	35	50	8	9	8	10	90
503-00-040	0	0	0	1	0	0	1	0	0	0	0	0	864	0	0	264	0	0	1	1	47	13	11	30	13	7	6	10	115	79	61	24	21	39	9	8	6	10	95	83	69	30	31	47	8	8	7	9	90
503-00-041	0	0	0	0	0	0	0	0	0	NA	NA	NA	NA	NA	NA	0	0	0	0	0	45	14	14	27	13	9	10	8	115	97	58	24	22	38	8	9	6	10	90	86	67	35	32	51	7	10	7	11	85
503-00-043	1	0	0	1	0	0	1	0	0	4320	0	0	NA	NA	NA	240	0	0	1	0	47	15	14	30	13	10	9	10	115	97	60	26	24	44	8	9	7	14	90	89	71	37	35	47	8	10	8	9	90
503-00-044	0	0	0	0	0	0	0	0	0	NA	NA	NA	NA	NA	NA	0	0	0	0	0	43	13	14	24	12	8	10	6	110	94	59	23	24	40	8	8	7	11	90	86	70	33	34	50	8	9	8	11	90
503-00-045	0	0	0	0	0	0	0	0	0	0	0	0	NA	NA	NA	0	0	0	1	0	46	15	15	30	12	10	9	10	110	97	60	30	28	40	8	11	8	10	90	97	74	38	41	51	9	11	10	11	95
503-00-047	0	0	0	0	0	0	0	0	0	NA	NA	NA	0	0	0	0	0	0	0	1	47	13	13	32	13	7	8	13	115	86	65	29	21	44	10	11	6	14	100	91	76	36	36	50	10	10	8	10	100
503-00-048	0	0	0	0	0	0	1	0	0	0	0	0	NA	NA	NA	11472	0	0	1	0	46	11	12	30	14	6	8	11	120	83	61	25	28	43	9	9	9	13	95	94	75	39	37	49	10	12	9	10	100
503-00-049	0	0	0	0	0	0	0	0	0	NA	NA	NA	NA	NA	NA	0	0	0	0	0	47	16	14	31	13	11	9	11	115	100	61	24	25	39	9	8	7	10	95	86	66	33	39	46	7	9	10	9	85
503-00-053	0	0	0	0	0	0	1	0	0	0	0	0	0	0	0	9960	0	0	1	1	47	15	16	31	13	10	10	11	115	100	62	28	22	42	9	10	6	12	95	89	67	33	38	54	7	9	9	12	85
503-00-056	0	0	0	0	0	0	0	1	0	NA	NA	NA	0	0	0	0	72	0	0	1	44	12	12	30	12	7	8	11	110	86	51	18	20	39	5	6	6	10	75	77	67	27	21	46	7	7	4	9	85
503-00-057	0	0	0	1	0	0	0	0	0	NA	NA	NA	3240	0	0	0	0	0	0	1	47	15	15	32	14	11	10	14	120	103	59	26	26	39	8	10	8	10	90	94	67	29	36	56	7	8	9	15	85
503-00-058	0	0	0	1	0	0	1	0	0	NA	NA	NA	NA	NA	NA	2208	0	0	0	0	45	13	14	29	13	8	10	10	115	94	57	22	23	40	8	8	7	11	90	86	70	30	35	48	8	8	8	10	90
503-00-059	0	0	0	0	0	0	0	0	0	NA	NA	NA	NA	NA	NA	0	0	0	0	0	48	12	15	28	15	7	10	9	125	91	59	28	25	41	8	10	7	11	90	91	64	35	40	49	6	10	10	10	80
503-00-060	0	0	0	0	0	0	0	0	0	0	0	0	NA	NA	NA	0	0	0	1	0	44	11	15	30	12	6	10	11	110	89	59	24	24	38	8	9	7	10	90	89	69	34	36	50	8	9	9	11	90
503-00-062	0	0	0	0	0	0	0	0	0	0	0	0	0	0	0	0	0	0	1	1	46	12	15	28	14	7	10	9	120	91	60	26	20	43	9	10	6	14	95	89	68	34	30	54	8	9	7	13	90
503-00-063	0	0	0	0	0	0	0	0	0	0	0	0	0	0	0	0	0	0	1	1	45	12	14	30	13	7	10	11	115	91	62	23	31	40	9	8	10	11	95	94	67	29	37	47	7	8	9	9	85
503-00-064	0	0	0	0	0	0	0	0	0	0	0	0	NA	NA	NA	0	0	0	1	0	47	13	14	28	13	7	9	8	115	89	58	28	21	42	8	10	6	12	90	89	69	35	32	51	8	9	7	11	90
503-00-067	0	0	0	0	0	1	1	0	0	NA	NA	NA	NA	NA	NA	7464	0	0	0	0	48	11	10	28	13	5	5	8	115	71	60	27	24	41	8	10	7	11	90	91	68	32	37	50	8	9	9	11	90
503-00-070	1	0	0	1	0	0	1	0	0	NA	NA	NA	10920	0	0	41808	0	0	0	1	45	16	12	28	12	11	7	8	110	94	60	23	23	44	8	8	7	14	90	86	68	33	33	54	7	9	7	12	85
503-00-071	0	0	0	0	0	0	0	0	0	NA	NA	NA	0	0	0	0	0	0	0	1	42	12	11	30	10	6	6	10	100	77	55	22	21	39	6	7	6	10	80	79	62	25	21	44	6	6	3	7	80
503-00-072	0	0	0	0	0	0	0	0	0	NA	NA	NA	0	0	0	0	0	0	0	1	46	16	15	30	14	12	10	11	120	106	58	29	26	39	8	11	8	10	90	97	72	35	36	52	9	10	9	12	95
503-00-074	0	0	0	1	0	0	1	0	0	0	0	0	NA	NA	NA	1920	0	0	1	0	44	14	14	30	12	9	10	11	110	97	61	27	25	40	9	10	8	11	95	94	68	34	36	50	8	9	9	11	90
503-00-075	0	0	0	0	0	0	0	0	0	0	0	0	NA	NA	NA	0	0	0	1	0	46	13	12	28	14	8	8	9	120	89	60	25	28	43	8	9	9	13	90	94	70	34	37	47	8	9	9	9	90
503-00-076	0	0	0	0	0	0	0	0	0	NA	NA	NA	NA	NA	NA	0	0	0	0	0	45	13	15	29	13	8	10	10	115	94	61	26	23	40	9	10	7	11	95	91	68	36	34	51	8	10	8	11	90
503-00-077	0	0	0	0	0	0	1	0	0	0	0	0	0	0	0	9480	0	0	1	1	44	11	11	28	12	6	7	9	110	79	58	28	22	39	8	11	6	10	90	91	69	37	33	51	8	11	8	11	90
503-00-078	0	0	0	0	0	0	0	0	0	0	0	0	0	0	0	0	0	0	1	1	44	14	12	29	12	9	8	10	110	91	59	25	24	41	8	9	7	12	90	89	71	35	37	53	8	10	9	13	90
503-00-082	0	0	0	0	0	0	1	0	0	0	0	0	NA	NA	NA	96	0	0	1	0	41	13	15	28	10	8	10	9	100	94	62	26	28	39	10	10	9	10	100	97	74	36	36	50	9	10	9	11	95
503-00-083	0	0	0	0	0	0	0	0	0	0	0	0	NA	NA	NA	0	0	0	1	0	45	14	13	30	13	9	9	11	115	94	60	24	19	45	8	8	5	15	90	79	68	36	37	53	8	10	9	13	90
503-00-085	0	0	0	0	0	0	0	1	0	NA	NA	NA	NA	NA	NA	0	48	0	0	0	46	14	14	29	14	9	10	10	120	97	67	24	26	42	12	9	8	13	110	91	75	38	38	55	10	11	9	14	100
503-00-087	0	0	0	0	0	0	0	0	0	0	0	0	NA	NA	NA	0	0	0	1	0	47	15	19	31	14	11	13	13	120	112	61	27	34	42	9	10	12	13	95	106	69	33	37	46	8	9	9	9	90
503-00-088	1	0	0	0	0	0	0	1	0	NA	NA	NA	NA	NA	NA	0	48	0	0	0	47	15	15	29	14	11	10	10	120	103	62	28	19	43	9	10	5	13	95	86	75	36	27	47	9	10	5	9	95
503-00-089	1	0	0	1	1	0	1	0	0	288	0	0	8784	120	0	2976	0	0	1	1	45	12	10	29	13	7	6	10	115	79	57	22	23	40	7	7	7	11	85	83	66	33	38	52	7	9	9	12	85
503-00-092	0	0	0	0	1	0	1	1	0	NA	NA	NA	0	144	0	15960	288	0	0	1	44	13	15	29	12	8	10	10	110	94	60	27	24	42	9	10	7	13	95	91	66	34	35	51	7	9	8	11	85
503-00-093	0	0	0	0	0	0	0	1	0	0	0	0	NA	NA	NA	0	96	0	1	0	43	12	14	29	12	7	10	10	110	91	60	25	20	39	8	9	5	10	90	83	66	29	21	52	7	8	4	12	85
503-00-094	0	0	0	0	0	0	0	0	0	NA	NA	NA	0	0	0	0	0	0	0	1	43	11	12	30	12	6	8	11	110	83	57	18	23	40	8	6	7	11	90	79	66	26	30	48	7	7	7	10	85
503-00-095	0	0	0	0	0	0	0	0	0	NA	NA	NA	0	0	0	0	0	0	0	1	46	15	13	29	14	11	9	10	120	100	61	23	24	40	9	8	7	11	95	86	67	33	36	50	7	9	9	11	85
503-00-096	0	0	0	0	0	0	0	1	0	NA	NA	NA	0	0	0	0	48	0	0	1	43	12	16	29	12	7	11	10	110	94	56	22	20	36	7	7	5	8	85	77	66	28	22	46	7	7	4	9	85
503-00-098	1	0	0	0	0	0	0	0	0	216	0	0	0	0	0	0	0	0	1	1	47	14	17	30	14	9	12	11	120	103	59	25	24	39	8	9	7	10	90	89	71	31	39	52	8	8	10	12	90
503-00-101	0	0	0	1	0	0	0	0	0	0	0	0	NA	NA	NA	0	0	0	1	0	51	15	18	29	14	9	11	8	120	100	66	25	34	43	10	8	11	12	100	97	73	38	39	47	9	11	9	9	95
503-00-105	0	0	0	0	0	0	0	0	0	NA	NA	NA	NA	NA	NA	0	0	0	0	0	43	13	11	31	10	7	6	11	100	79	59	25	21	38	8	9	6	9	90	86	67	36	31	45	7	10	7	8	85
503-00-107	0	0	0	0	0	0	0	1	0	NA	NA	NA	0	0	0	0	48	0	0	1	46	13	16	27	14	8	11	8	120	97	56	24	23	38	7	8	7	9	85	86	70	34	35	52	8	9	8	12	90
503-00-111	1	0	0	1	0	0	1	1	1	NA	NA	NA	600	0	0	275400	1200	120	0	1	48	16	18	29	13	11	12	9	115	109	63	27	34	42	9	10	12	12	95	106	69	36	38	53	8	10	9	13	90
503-00-112	0	0	0	0	0	0	0	0	0	0	0	0	0	0	0	0	0	0	1	1	48	13	13	32	15	8	9	14	125	91	65	24	20	45	11	9	6	16	105	86	71	32	36	50	8	9	9	11	90
503-00-113	0	0	0	0	0	0	0	0	0	0	0	0	0	0	0	0	0	0	1	1	45	12	18	30	13	7	13	11	115	100	60	24	24	40	9	9	7	11	95	89	70	33	34	48	8	9	8	10	90
503-00-116	0	0	0	0	0	0	0	0	0	NA	NA	NA	NA	NA	NA	0	0	0	0	0	45	13	15	29	13	8	10	10	115	94	57	24	24	39	8	9	7	10	90	89	68	31	36	48	8	8	9	10	90
503-00-117	0	0	0	0	0	0	0	0	0	NA	NA	NA	0	0	0	0	0	0	0	1	44	15	16	29	12	11	11	10	110	106	65	21	23	40	10	7	7	11	100	83	72	32	35	53	9	9	8	13	95
503-00-120	0	0	0	0	0	0	1	0	0	NA	NA	NA	0	0	0	1800	0	0	0	1	43	13	13	30	12	8	9	11	110	91	64	25	23	38	11	9	7	10	105	89	78	40	42	53	11	12	11	13	105
503-00-121	0	0	0	0	0	0	0	0	0	0	0	0	NA	NA	NA	0	0	0	1	0	45	13	12	29	13	8	8	10	115	89	55	18	21	40	6	5	6	11	80	74	62	32	27	44	6	9	6	8	80
503-00-122	0	0	0	0	0	0	1	0	0	0	0	0	0	0	0	240	0	0	1	1	44	14	11	29	12	9	7	10	110	89	59	23	19	39	8	8	5	10	90	79	69	35	27	48	8	10	6	10	90
503-00-124	1	1	0	0	0	0	1	0	0	840	96	0	NA	NA	NA	4416	0	0	1	0	43	15	13	29	12	11	9	10	110	100	60	23	24	40	8	8	7	11	90	86	70	32	37	54	8	9	9	13	90
503-00-125	0	0	0	0	0	0	1	0	0	0	0	0	0	0	0	432	0	0	1	1	47	14	18	33	13	9	12	14	115	103	61	26	27	40	9	9	8	11	95	91	71	39	39	51	8	11	9	11	90
503-00-127	0	0	0	1	1	0	1	1	0	0	0	0	960	48	0	18864	216	0	1	1	46	12	18	31	12	6	12	11	110	94	67	33	35	47	9	11	10	13	95	103	74	39	39	51	9	11	9	11	95
503-00-128	0	0	0	1	0	0	1	1	0	0	0	0	NA	NA	NA	8928	24	0	1	0	46	13	16	28	14	8	11	9	120	97	62	27	24	42	10	10	7	13	100	91	73	35	36	55	9	9	8	13	95
503-00-131	0	0	0	0	0	0	0	1	0	NA	NA	NA	0	0	0	0	72	0	0	1	46	14	12	29	14	9	8	10	120	91	61	26	20	39	10	10	6	11	100	89	70	39	33	49	8	12	8	10	90
503-00-133	0	0	0	0	0	0	1	0	0	NA	NA	NA	NA	NA	NA	3240	0	0	0	0	45	16	19	29	13	12	13	10	115	115	62	26	22	42	10	10	6	13	100	89	71	32	32	52	8	9	7	12	90
503-00-135	0	0	0	0	0	0	0	0	0	0	0	0	NA	NA	NA	0	0	0	1	0	45	13	13	28	12	7	8	8	110	86	55	24	21	40	6	8	6	11	80	83	66	29	30	48	7	8	7	10	85
503-00-136	0	0	0	0	0	0	1	1	0	NA	NA	NA	0	0	0	1968	72	0	0	1	45	14	15	28	13	9	10	9	115	97	61	27	24	40	9	10	7	11	95	91	68	34	36	51	8	9	9	11	90
503-00-137	0	0	0	0	0	0	1	1	0	NA	NA	NA	0	0	0	18000	240	0	0	1	47	12	17	29	14	7	12	10	120	97	61	24	24	41	9	9	7	12	95	89	66	33	32	49	7	9	7	10	85
503-00-138	1	0	0	0	0	0	1	1	0	NA	NA	NA	NA	NA	NA	192	24	0	0	0	48	13	14	29	15	8	10	10	125	94	60	24	21	44	9	9	6	15	95	86	68	33	36	53	8	9	9	13	90
503-00-139	0	0	0	0	0	0	0	0	0	0	0	0	NA	NA	NA	0	0	0	1	0	46	15	17	29	14	11	12	10	120	109	63	26	31	41	10	10	11	12	100	103	72	33	36	55	9	9	9	14	95
503-00-141	0	0	0	1	0	0	1	1	0	NA	NA	NA	432	0	0	3144	72	0	0	1	41	11	13	28	9	5	8	8	95	79	56	21	19	39	7	7	5	10	85	77	67	33	31	53	7	9	7	12	85
503-00-143	0	0	0	0	0	0	0	0	0	NA	NA	NA	0	0	0	0	0	0	0	1	43	15	17	29	12	11	12	10	110	109	63	32	31	42	10	13	11	13	100	112	76	40	39	55	10	12	10	14	100
503-00-144	0	0	0	0	0	0	1	0	0	NA	NA	NA	0	0	0	6480	0	0	0	1	40	13	14	29	10	8	10	10	100	94	59	24	20	42	8	9	6	13	90	86	69	36	29	50	8	10	6	11	90
503-00-145	1	0	0	0	0	0	0	0	0	NA	NA	NA	0	0	0	0	0	0	0	1	43	16	17	32	9	10	10	11	95	100	62	27	30	40	9	9	9	10	95	94	69	35	40	53	8	9	10	12	90
503-00-146	0	0	0	1	0	0	0	0	0	0	0	0	NA	NA	NA	0	0	0	1	0	40	10	7	28	10	5	3	9	100	65	53	20	23	38	6	6	7	9	80	79	64	30	17	43	6	8	3	8	80
503-00-148	0	0	0	0	0	0	0	0	0	NA	NA	NA	NA	NA	NA	0	0	0	0	0	42	11	15	29	10	5	9	9	100	83	57	24	23	38	7	8	7	9	85	86	70	40	32	51	8	12	7	11	90
503-00-149	0	0	0	0	0	0	0	0	0	NA	NA	NA	NA	NA	NA	0	0	0	0	0	44	14	16	29	11	9	10	9	105	97	60	24	22	38	8	8	6	9	90	83	72	38	37	52	9	11	9	12	95
503-00-150	1	0	0	0	0	0	0	0	0	NA	NA	NA	NA	NA	NA	0	0	0	0	0	43	12	12	29	12	7	8	10	110	86	60	25	30	40	8	9	10	11	90	97	71	35	37	51	8	10	9	11	90
503-00-151	0	0	0	0	0	0	0	0	0	NA	NA	NA	NA	NA	NA	0	0	0	0	0	42	11	15	31	10	5	9	11	100	83	57	23	24	41	7	8	7	11	85	86	70	36	32	50	8	10	7	11	90
503-00-155	1	1	0	0	0	0	0	1	0	3192	552	0	0	0	0	0	48	0	1	1	39	12	13	28	9	7	9	9	95	89	60	26	24	38	8	9	7	9	90	89	69	38	37	52	8	11	9	11	90
503-00-156	1	0	0	1	0	0	1	0	0	2568	0	0	NA	NA	NA	192	0	0	1	0	39	12	15	28	8	6	9	8	90	86	55	25	22	39	6	9	6	10	80	86	64	32	27	47	6	8	5	9	80
503-00-157	0	0	0	0	0	0	0	0	0	NA	NA	NA	NA	NA	NA	0	0	0	0	0	44	13	16	27	12	8	11	8	110	97	60	26	25	43	9	10	8	14	95	94	71	38	37	48	8	11	9	10	90
503-00-158	0	0	0	1	0	0	1	1	0	0	0	0	1008	0	0	24	144	0	1	1	43	11	13	28	12	6	9	9	110	86	58	24	20	39	8	8	5	10	90	79	68	36	26	52	8	10	5	12	90
503-00-159	0	0	0	0	0	0	0	0	0	0	0	0	NA	NA	NA	0	0	0	1	0	46	11	14	29	14	6	10	10	120	89	59	25	24	44	8	9	7	15	90	89	66	32	34	49	7	9	8	10	85
503-00-162	0	0	0	0	0	0	0	0	0	NA	NA	NA	NA	NA	NA	0	0	0	0	0	43	11	15	27	12	6	10	8	110	89	56	24	29	38	7	9	10	10	85	97	71	37	35	50	8	11	8	11	90
503-00-164	0	0	0	1	0	0	0	0	0	0	0	0	1176	0	0	0	0	0	1	1	47	11	14	32	13	5	9	13	115	83	54	23	23	33	6	8	7	6	80	86	66	34	35	50	7	9	8	11	85
503-00-166	0	0	0	0	0	0	0	0	0	NA	NA	NA	NA	NA	NA	0	0	0	0	0	47	12	15	31	13	6	9	11	115	86	62	27	30	38	9	10	10	9	95	100	76	40	42	52	10	12	11	12	100
503-00-169	0	0	0	0	0	0	0	1	0	NA	NA	NA	NA	NA	NA	0	24	0	0	0	43	12	14	32	12	7	10	14	110	91	57	24	27	41	7	8	8	11	85	89	71	32	38	51	8	9	9	11	90
503-00-172	0	0	0	0	0	0	0	0	0	NA	NA	NA	0	0	0	0	0	0	0	1	43	12	13	28	12	7	9	9	110	89	59	23	20	43	8	8	5	13	90	79	67	32	23	53	7	9	4	13	85
503-00-174	0	0	0	0	0	0	0	0	0	NA	NA	NA	0	0	0	0	0	0	0	1	41	11	12	29	10	6	8	10	100	83	64	26	24	43	11	10	7	14	105	91	67	38	37	52	7	11	9	12	85
503-00-179	0	0	0	1	1	0	1	1	0	NA	NA	NA	4056	312	0	4416	120	0	0	1	47	13	14	32	13	7	9	13	115	89	64	28	20	43	10	10	5	13	100	86	68	35	31	53	8	10	7	13	90
503-00-180	1	0	0	0	0	0	1	1	0	NA	NA	NA	NA	NA	NA	7008	1872	0	0	0	43	13	15	31	12	8	10	13	110	94	65	29	28	44	11	12	9	15	105	103	69	36	37	51	8	10	9	11	90
503-00-181	0	0	0	0	0	0	1	0	0	0	0	0	0	0	0	1008	0	0	1	1	44	13	19	30	12	8	13	11	110	103	61	24	22	42	9	9	6	13	95	86	72	36	29	52	9	10	6	12	95
503-00-182	0	0	0	0	0	0	1	1	0	NA	NA	NA	0	0	0	13800	216	0	0	1	44	11	14	30	11	5	9	10	105	83	63	25	26	42	9	9	8	12	95	91	69	34	37	49	8	9	9	10	90
503-00-183	0	0	0	0	0	0	0	0	0	NA	NA	NA	NA	NA	NA	0	0	0	0	0	39	11	14	30	9	6	10	11	95	89	57	22	18	40	8	8	5	11	90	79	66	34	36	50	7	9	9	11	85
503-00-184	0	0	0	0	0	0	0	0	0	0	0	0	NA	NA	NA	0	0	0	1	0	41	12	15	30	9	6	9	10	95	86	54	23	24	39	6	8	7	10	80	86	64	33	34	47	6	9	8	9	80
503-00-187	0	0	0	0	0	0	0	1	0	NA	NA	NA	0	0	0	0	24	0	0	1	39	11	15	30	9	6	10	11	95	89	62	21	19	41	10	7	5	12	100	77	66	32	28	50	7	9	6	11	85
503-00-189	0	0	0	0	1	0	0	0	0	0	0	0	0	72	0	0	0	0	1	1	43	14	14	30	10	9	9	10	100	94	64	28	29	38	10	10	9	9	100	97	71	37	38	53	8	10	9	12	90
503-00-190	0	0	0	0	1	0	NA	NA	NA	NA	NA	NA	0	24	0	NA	NA	NA	0	1	41	13	14	30	10	8	10	11	100	94	NA	NA	NA	NA	NA	NA	NA	NA	NA	NA	66	28	26	49	7	7	5	10	85
503-00-192	0	0	0	0	0	0	0	0	0	0	0	0	NA	NA	NA	0	0	0	1	0	47	12	14	30	13	6	9	10	115	86	58	18	24	42	8	5	7	12	90	77	67	32	36	49	7	9	9	10	85
503-00-193	0	0	0	0	0	0	0	0	0	NA	NA	NA	NA	NA	NA	0	0	0	0	0	48	12	15	30	13	6	9	10	115	86	59	26	21	41	8	9	6	11	90	86	65	32	33	46	6	8	7	8	80
503-00-194	0	0	0	1	0	0	0	1	0	0	0	0	120	0	0	0	288	0	1	1	42	13	15	30	10	7	9	10	100	89	58	24	29	40	8	8	9	11	90	91	68	31	38	48	8	8	9	10	90
503-00-196	0	0	0	0	0	0	1	0	0	NA	NA	NA	0	0	0	720	0	0	0	1	40	12	15	30	9	6	9	10	95	86	58	24	21	41	7	8	5	11	85	79	65	24	33	50	6	5	7	10	80
503-00-199	0	0	0	0	0	0	1	0	0	0	0	0	NA	NA	NA	144	0	0	1	0	44	14	16	30	11	9	10	10	105	97	61	25	21	43	9	9	6	13	95	86	67	38	32	47	7	11	7	9	85
503-00-200	0	0	0	1	0	0	0	1	0	0	0	0	48	0	0	0	48	0	1	1	44	14	14	30	12	9	10	11	110	97	63	22	23	42	10	8	7	13	100	86	66	35	27	51	7	10	6	11	85
503-00-201	0	0	0	0	0	0	0	0	0	NA	NA	NA	NA	NA	NA	0	0	0	0	0	46	14	15	30	12	9	9	10	110	94	60	26	26	41	8	9	8	11	90	91	71	35	29	51	8	10	6	11	90
503-00-202	0	0	0	0	0	0	0	1	0	NA	NA	NA	NA	NA	NA	0	528	0	0	0	44	12	16	30	12	7	11	11	110	94	61	25	31	43	9	9	11	14	95	100	69	33	37	52	8	9	9	12	90
503-00-203	0	0	0	1	0	0	1	1	0	NA	NA	NA	18624	0	0	37344	48	0	0	1	43	12	15	30	10	6	9	10	100	86	65	26	25	41	10	9	7	11	100	89	65	37	37	51	7	11	9	11	85
503-00-204	0	0	0	0	0	0	0	0	0	0	0	0	NA	NA	NA	0	0	0	1	0	40	14	17	28	10	9	12	9	100	103	56	23	21	37	7	8	6	9	85	83	73	34	35	55	9	9	8	14	95
503-00-206	0	0	0	0	0	0	0	0	0	0	0	0	0	0	0	0	0	0	1	1	44	12	15	29	12	7	10	10	110	91	59	24	26	42	8	9	8	13	90	91	73	35	41	54	9	9	10	12	95
503-00-207	0	0	0	0	0	0	0	0	0	NA	NA	NA	0	0	0	0	0	0	0	1	44	13	15	31	12	8	10	13	110	94	57	26	30	42	7	9	10	12	85	97	71	36	38	49	8	10	9	10	90
503-00-208	0	0	0	0	1	0	0	1	0	NA	NA	NA	0	72	0	0	48	0	0	1	46	15	16	30	14	11	11	11	120	106	59	26	21	42	8	9	6	12	90	86	67	27	25	51	7	7	5	11	85
503-00-209	1	0	0	0	1	0	1	1	1	2856	0	0	0	72	0	6384	72	72	1	1	43	12	13	30	12	7	9	11	110	89	61	25	24	41	9	9	7	11	95	89	71	38	36	52	8	11	9	12	90
503-00-212	0	0	0	0	0	0	0	0	0	0	0	0	0	0	0	0	0	0	1	1	47	16	15	33	14	12	10	15	120	106	62	27	24	41	10	10	7	12	100	91	67	31	33	54	7	8	8	13	85
503-00-213	0	0	0	0	0	0	0	0	0	0	0	0	NA	NA	NA	0	0	0	1	0	47	13	14	30	13	7	9	10	115	89	66	30	27	44	11	12	8	14	105	100	75	38	37	54	10	11	9	13	100
504-00-002	0	0	0	0	1	0	0	0	0	NA	NA	NA	0	24	0	0	0	0	0	1	47	12	16	33	14	7	11	15	120	94	57	25	27	40	7	9	8	11	85	91	72	34	36	50	9	9	9	11	95
504-00-003	0	0	0	1	0	0	1	0	0	0	0	0	NA	NA	NA	840	0	0	1	0	45	13	16	34	13	8	11	16	115	97	56	25	23	37	6	8	6	7	80	83	68	35	33	47	8	10	8	9	90
504-00-005	0	0	0	0	0	0	0	0	0	0	0	0	NA	NA	NA	0	0	0	1	0	49	13	15	32	16	8	10	14	130	94	62	23	26	41	9	8	8	11	95	89	66	31	34	47	7	8	8	9	85
504-00-008	0	0	0	1	0	0	1	0	0	0	0	0	NA	NA	NA	7512	0	0	1	0	40	12	10	29	10	7	6	10	100	79	51	20	25	41	5	7	8	12	75	86	68	29	35	47	8	8	8	9	90
504-00-010	0	0	0	0	1	0	1	1	0	NA	NA	NA	NA	NA	NA	5040	168	0	0	0	46	14	20	31	14	9	14	13	120	109	57	26	26	37	7	9	8	8	85	91	69	28	34	49	8	7	8	10	90
504-00-011	0	0	0	1	0	0	0	0	0	NA	NA	NA	NA	NA	NA	0	0	0	0	0	43	11	16	30	12	6	11	11	110	91	56	21	22	39	7	7	6	10	85	79	66	30	32	45	7	8	7	8	85
504-00-013	1	0	0	0	0	0	0	0	0	NA	NA	NA	0	0	0	0	0	0	0	1	43	11	12	29	12	6	8	10	110	83	62	25	33	45	7	7	9	11	85	89	69	28	33	48	8	7	8	10	90
504-00-014	0	0	0	0	0	0	1	0	0	0	0	0	NA	NA	NA	21312	0	0	1	0	39	12	12	30	9	7	8	11	95	86	53	24	23	35	6	8	7	7	80	86	70	36	35	48	8	10	8	10	90
504-00-016	1	0	0	0	0	0	1	0	0	NA	NA	NA	0	0	0	504	0	0	0	1	41	11	12	31	10	6	8	13	100	83	63	25	28	41	9	9	9	11	95	94	65	28	32	45	7	7	7	8	85
504-00-017	0	0	0	1	0	0	1	1	0	NA	NA	NA	NA	NA	NA	7920	360	0	0	0	45	13	12	29	13	8	8	10	115	89	55	20	22	37	7	7	6	9	85	79	65	31	35	45	7	8	8	8	85
504-00-018	0	0	0	0	0	0	0	0	0	NA	NA	NA	0	0	0	0	0	0	0	1	46	12	22	30	14	7	16	11	120	109	58	21	24	39	8	7	7	10	90	83	70	28	35	48	8	7	8	10	90
504-00-021	0	0	0	0	0	0	1	1	0	0	0	0	NA	NA	NA	624	72	0	1	0	40	15	16	29	10	11	11	10	100	106	56	24	25	39	7	9	8	10	85	91	65	27	30	50	7	7	7	11	85
504-00-023	1	0	0	1	1	0	1	1	0	NA	NA	NA	96	120	0	840	72	0	0	1	44	11	12	30	10	5	6	9	100	74	61	26	26	40	8	9	8	10	90	91	67	30	35	47	7	8	8	9	85
504-00-028	0	0	0	0	0	0	0	0	0	0	0	0	NA	NA	NA	0	0	0	1	0	44	17	10	30	11	12	5	10	105	91	62	27	27	38	9	10	8	9	95	94	67	29	32	45	7	7	7	8	85
504-00-031	0	0	0	0	0	0	0	0	0	0	0	0	NA	NA	NA	0	0	0	1	0	44	11	13	29	11	5	8	9	105	79	59	26	27	39	7	9	8	9	85	91	67	31	35	45	7	8	8	8	85
504-00-032	1	0	0	1	0	0	1	0	0	NA	NA	NA	3792	0	0	192	0	0	0	1	41	11	13	29	10	6	9	10	100	86	59	25	26	42	8	9	8	13	90	91	68	29	36	50	8	8	9	11	90
504-00-036	0	0	0	0	0	0	0	0	0	NA	NA	NA	0	0	0	0	0	0	0	1	39	11	11	27	9	6	7	8	95	79	58	21	23	37	8	7	7	9	90	83	66	28	35	47	7	7	8	9	85
504-00-037	0	0	0	0	0	0	0	0	0	NA	NA	NA	NA	NA	NA	0	0	0	0	0	43	12	13	31	10	6	8	11	100	83	61	24	26	40	8	8	8	10	90	89	69	30	35	48	8	8	8	9	90
504-00-038	0	0	0	0	0	0	0	0	0	NA	NA	NA	0	0	0	0	0	0	0	1	42	11	11	29	11	6	7	10	105	79	57	19	24	39	8	6	7	10	90	79	67	26	35	49	7	7	8	10	85
504-00-043	1	0	0	0	0	0	1	0	0	11280	0	0	0	0	0	7752	0	0	1	1	43	13	11	31	12	8	7	13	110	86	58	24	23	38	7	8	6	9	85	83	65	27	34	47	7	7	8	9	85
504-00-044	0	0	0	0	0	0	1	0	0	NA	NA	NA	NA	NA	NA	7920	0	0	0	0	42	13	15	27	11	8	10	8	105	94	55	25	25	38	7	9	8	10	85	91	70	29	32	47	8	8	7	9	90
504-00-046	0	0	0	0	0	0	1	0	0	0	0	0	0	0	0	6024	0	0	1	1	45	13	14	31	13	8	10	13	115	94	59	23	23	41	8	8	7	11	90	86	67	34	35	48	7	9	8	10	85
504-00-047	0	0	0	0	0	0	0	1	0	0	0	0	0	0	0	0	24	0	1	1	43	13	14	30	10	7	9	10	100	89	59	26	29	43	7	9	9	12	85	94	76	36	40	48	10	10	10	10	100
504-00-048	0	0	0	0	0	0	0	0	0	0	0	0	NA	NA	NA	0	0	0	1	0	47	11	13	30	13	5	8	10	115	79	60	24	24	41	7	8	7	10	85	86	69	30	36	47	8	8	9	9	90
504-00-049	0	0	0	1	0	0	0	0	0	NA	NA	NA	144	0	0	0	0	0	0	1	44	12	8	30	12	7	4	11	110	74	61	23	24	39	8	7	7	9	90	83	70	30	35	49	8	8	8	10	90
504-00-054	0	0	0	0	0	0	0	0	0	0	0	0	0	0	0	0	0	0	1	1	48	14	13	29	15	9	9	10	125	94	57	23	23	39	7	8	7	10	85	86	65	27	35	47	7	7	8	9	85
504-00-057	0	0	0	0	0	0	0	0	0	0	0	0	NA	NA	NA	0	0	0	1	0	46	13	12	31	14	8	8	13	120	89	59	26	29	39	8	10	10	10	90	100	69	36	36	49	8	10	9	10	90
504-00-059	0	0	0	0	0	0	0	0	0	NA	NA	NA	0	0	0	0	0	0	0	1	45	12	14	29	12	6	9	9	110	86	58	23	23	39	8	8	7	10	90	86	69	28	27	45	8	7	6	8	90
504-00-060	1	0	0	0	0	0	1	1	0	4080	0	0	NA	NA	NA	6768	48	0	1	0	48	12	17	30	15	7	12	11	125	97	53	22	28	37	6	7	9	8	80	89	66	32	36	47	7	8	8	9	85
504-00-061	0	0	0	0	0	0	1	0	0	0	0	0	0	0	0	1080	0	0	1	1	42	16	20	31	10	11	13	11	100	112	55	25	25	41	6	9	7	11	80	89	66	27	34	46	7	7	8	9	85
504-00-062	0	0	0	0	0	0	0	0	0	NA	NA	NA	0	0	0	0	0	0	0	1	43	13	15	29	12	8	10	10	110	94	55	24	23	42	6	8	7	12	80	86	69	29	35	49	8	7	8	10	90
504-00-064	0	0	0	0	0	0	0	0	0	0	0	0	NA	NA	NA	0	0	0	1	0	45	15	16	29	12	10	10	9	110	100	58	25	24	41	8	9	7	11	90	89	66	28	35	45	7	7	8	8	85
504-00-066	0	0	0	1	0	0	0	0	0	NA	NA	NA	NA	NA	NA	0	0	0	0	0	43	21	17	31	12	17	12	13	110	127	57	25	28	43	8	9	9	14	90	94	66	31	35	46	7	8	8	9	85
504-00-068	0	0	0	0	0	0	0	0	0	NA	NA	NA	0	0	0	0	0	0	0	1	43	16	15	30	12	12	10	11	110	106	61	27	29	42	9	10	9	12	95	97	68	30	35	49	8	8	8	10	90
504-00-069	0	0	0	0	0	0	0	0	0	NA	NA	NA	NA	NA	NA	0	0	0	0	0	43	14	13	29	12	9	9	10	110	94	62	25	26	44	8	8	7	12	90	86	68	28	33	44	8	7	8	8	90
504-00-071	0	0	0	0	0	0	0	0	0	0	0	0	NA	NA	NA	0	0	0	1	0	45	13	20	32	13	8	14	14	115	106	62	26	32	43	9	9	11	13	95	100	70	28	35	48	8	7	8	10	90
504-00-073	0	0	0	1	0	0	0	1	0	NA	NA	NA	NA	NA	NA	0	48	0	0	0	43	12	17	28	12	7	12	9	110	97	62	26	25	40	10	10	8	11	100	94	69	31	36	48	8	8	9	10	90
504-00-078	0	0	0	0	0	0	0	0	0	0	0	0	NA	NA	NA	0	0	0	1	0	48	14	12	30	15	9	8	11	125	91	62	26	26	43	10	10	8	14	100	94	66	30	37	50	7	8	9	11	85
504-00-079	0	0	0	0	1	0	0	1	0	NA	NA	NA	NA	NA	NA	0	48	0	0	0	44	11	10	30	11	5	5	10	105	71	59	25	29	42	8	9	9	12	90	94	66	30	34	47	7	8	8	9	85
504-00-083	0	0	0	0	0	0	0	0	0	0	0	0	0	0	0	0	0	0	1	1	42	11	15	31	10	5	9	11	100	83	59	24	28	41	8	8	9	11	90	91	69	29	34	47	8	7	8	9	90
504-00-084	0	0	0	0	0	0	1	1	0	NA	NA	NA	0	0	0	2280	768	0	0	1	41	12	14	28	10	7	10	9	100	91	59	25	26	42	8	9	8	13	90	91	67	30	36	47	7	8	9	9	85
504-00-087	0	0	0	1	0	0	1	0	0	NA	NA	NA	144	0	0	28200	0	0	0	1	41	11	13	27	10	6	9	8	100	86	56	23	25	38	7	8	7	9	85	86	67	30	35	45	7	8	8	8	85
504-00-088	0	0	0	0	0	0	1	0	0	NA	NA	NA	0	0	0	2880	0	0	0	1	42	12	13	27	11	7	9	8	105	89	58	24	26	41	8	8	8	11	90	89	66	31	34	48	7	8	8	10	85
504-00-089	0	0	0	0	0	0	1	0	0	0	0	0	NA	NA	NA	72	0	0	1	0	42	11	12	29	11	6	8	10	105	83	61	23	23	43	9	8	7	14	95	86	66	31	35	47	7	8	8	9	85
504-00-090	0	0	0	0	0	0	0	0	0	NA	NA	NA	NA	NA	NA	0	0	0	0	0	46	15	17	30	14	11	12	11	120	109	60	25	27	40	9	9	9	11	95	94	70	31	36	49	8	8	9	10	90
504-00-095	0	0	0	0	0	0	0	0	0	NA	NA	NA	NA	NA	NA	0	0	0	0	0	46	15	16	30	14	11	11	11	120	106	61	23	24	39	9	8	7	10	95	86	69	31	35	48	8	8	8	10	90
504-00-096	0	0	0	0	0	0	0	0	0	NA	NA	NA	NA	NA	NA	0	0	0	0	0	44	13	17	29	12	8	12	10	110	100	60	26	29	41	8	9	9	11	90	94	65	28	32	45	7	7	7	8	85
504-00-099	0	0	0	0	0	0	0	0	0	0	0	0	NA	NA	NA	0	0	0	1	0	44	14	16	27	12	9	11	8	110	100	60	25	30	40	9	9	10	11	95	97	66	32	32	45	7	9	7	8	85
504-00-100	0	0	0	0	0	0	1	0	0	0	0	0	NA	NA	NA	34656	0	0	1	0	42	12	16	29	11	7	11	10	105	94	58	22	21	42	8	7	6	12	90	79	67	30	36	48	7	8	8	9	85
504-00-101	0	0	0	1	0	0	1	0	0	0	0	0	16944	0	0	2040	0	0	1	1	40	13	13	26	10	8	9	8	100	91	59	25	25	43	8	9	7	13	90	89	65	27	35	45	7	7	8	8	85
504-00-102	0	0	0	0	0	0	0	0	0	0	0	0	NA	NA	NA	0	0	0	1	0	38	13	13	25	9	8	9	7	95	91	63	24	26	40	9	8	8	11	95	89	68	30	35	47	8	8	8	9	90
504-00-103	0	0	1	1	0	0	0	0	0	NA	NA	NA	NA	NA	NA	0	0	0	0	0	41	12	14	25	9	6	9	6	95	86	56	23	21	38	6	8	5	9	80	79	65	26	30	45	6	6	6	8	80
504-00-106	0	0	0	0	0	0	0	0	0	0	0	0	NA	NA	NA	0	0	0	1	0	43	15	16	30	10	10	10	10	100	100	54	23	20	40	6	8	5	11	80	79	66	28	35	44	7	7	8	8	85
504-00-107	0	0	0	0	0	0	0	0	0	0	0	0	0	0	0	0	0	0	1	1	47	15	16	31	14	11	11	13	120	106	58	26	28	42	8	10	9	13	90	97	69	31	36	47	8	8	9	9	90
504-00-108	0	0	0	0	0	0	0	0	0	0	0	0	0	0	0	0	0	0	1	1	40	15	16	30	10	11	11	11	100	106	59	22	26	41	8	8	8	12	90	89	66	29	34	45	7	8	8	8	85
504-00-109	1	0	0	0	0	0	0	0	0	NA	NA	NA	0	0	0	0	0	0	0	1	38	14	17	30	7	9	11	10	85	100	57	23	22	38	7	8	6	9	85	83	66	29	34	48	7	8	8	10	85
504-00-112	0	0	0	0	0	0	0	0	0	NA	NA	NA	NA	NA	NA	0	0	0	0	0	44	15	15	31	11	10	9	11	105	97	57	23	22	38	7	8	6	9	85	83	66	28	34	43	7	7	8	7	85
504-00-113	0	0	0	0	0	0	0	0	0	0	0	0	NA	NA	NA	0	0	0	1	0	41	12	16	29	10	7	11	10	100	94	57	23	26	40	8	8	8	11	90	89	66	31	35	49	7	8	8	10	85
504-00-114	0	0	0	0	0	0	0	0	0	NA	NA	NA	NA	NA	NA	0	0	0	0	0	45	15	15	27	13	11	10	8	115	103	57	25	20	41	8	9	6	12	90	86	65	28	32	46	7	7	7	9	85
504-00-115	0	0	0	0	0	0	0	0	0	NA	NA	NA	NA	NA	NA	0	0	0	0	0	38	14	15	29	9	9	10	10	95	97	59	25	26	42	8	9	8	13	90	91	70	31	35	47	8	8	8	9	90
504-00-116	0	0	0	0	0	0	0	0	0	NA	NA	NA	NA	NA	NA	0	0	0	0	0	39	16	14	31	9	12	10	13	95	106	65	27	21	42	11	10	6	13	105	89	65	29	35	46	7	8	8	9	85
504-00-117	0	0	0	0	1	0	0	1	0	0	0	0	0	24	0	0	120	0	1	1	41	14	15	29	10	9	10	10	100	97	58	26	27	39	8	10	9	10	90	97	69	32	35	47	8	9	8	9	90
504-00-123	0	0	0	1	0	0	0	0	0	NA	NA	NA	792	0	0	0	0	0	0	1	45	14	15	31	12	9	9	11	110	94	55	25	28	42	6	9	9	12	80	94	73	33	35	48	9	9	8	10	95
504-00-124	0	1	0	0	0	0	1	0	0	0	336	0	NA	NA	NA	1200	0	0	1	0	45	12	15	28	12	6	9	8	110	86	58	24	26	42	8	8	8	12	90	89	69	30	32	47	8	8	7	9	90
504-00-125	0	0	0	1	0	0	1	1	0	NA	NA	NA	NA	NA	NA	41280	264	0	0	0	39	12	13	29	8	6	8	9	90	83	57	23	24	38	6	7	7	8	80	83	70	32	34	46	8	8	8	8	90
504-00-127	0	0	0	1	0	0	0	0	0	0	0	0	2640	0	0	0	0	0	1	1	45	12	16	28	13	7	11	9	115	94	60	24	27	40	9	9	9	11	95	94	66	29	33	46	7	8	8	9	85
504-00-128	0	0	0	1	0	0	0	0	0	NA	NA	NA	NA	NA	NA	0	0	0	0	0	41	14	14	30	9	9	9	10	95	94	64	26	28	42	9	9	8	12	95	91	66	31	35	48	7	8	8	9	85
504-00-129	0	0	0	0	0	0	0	0	0	0	0	0	0	0	0	0	0	0	1	1	40	12	11	28	9	6	6	8	95	77	60	25	20	42	8	8	5	12	90	79	66	28	34	45	7	7	8	8	85
504-00-131	0	0	0	1	0	0	1	0	0	0	0	0	NA	NA	NA	4080	0	0	1	0	41	14	13	31	10	9	9	13	100	94	58	24	26	40	8	9	8	11	90	91	66	30	33	48	7	8	8	10	85
504-00-133	0	0	0	0	0	0	0	0	0	0	0	0	0	0	0	0	0	0	1	1	47	16	18	31	14	12	13	13	120	115	66	26	33	42	10	9	11	12	100	100	65	29	35	47	7	8	8	9	85
504-00-134	0	0	0	0	0	0	0	0	0	NA	NA	NA	0	0	0	0	0	0	0	1	40	12	14	30	10	7	10	11	100	91	57	25	25	43	8	9	8	14	90	91	68	29	34	49	8	8	8	10	90
504-00-136	0	0	0	0	0	0	0	0	0	NA	NA	NA	0	0	0	0	0	0	0	1	38	15	14	28	9	11	10	9	95	103	61	26	29	44	9	10	10	15	95	100	71	32	35	51	8	9	8	11	90
504-00-138	0	0	0	0	0	0	0	0	0	0	0	0	NA	NA	NA	0	0	0	1	0	43	12	13	28	12	7	9	9	110	89	56	24	25	43	6	8	7	12	80	86	65	29	34	48	7	8	8	10	85
504-00-140	0	0	0	0	0	0	0	0	0	NA	NA	NA	NA	NA	NA	0	0	0	0	0	42	13	14	29	11	8	10	10	105	94	61	26	27	42	9	10	9	13	95	97	65	29	35	48	7	8	8	10	85
504-00-141	0	0	0	0	0	0	0	0	0	NA	NA	NA	0	0	0	0	0	0	0	1	44	15	17	31	12	11	12	13	110	109	61	30	25	40	9	12	8	11	95	100	70	30	33	44	8	8	8	8	90
504-00-142	0	0	0	0	0	0	0	0	0	0	0	0	0	0	0	0	0	0	1	1	46	14	14	29	12	9	9	9	110	94	57	24	26	38	7	8	8	9	85	89	66	28	33	44	7	7	8	8	85
504-00-144	0	0	0	0	0	0	0	0	0	NA	NA	NA	NA	NA	NA	0	0	0	0	0	38	12	15	30	9	7	10	11	95	91	60	26	26	41	8	9	8	11	90	91	66	29	33	46	7	8	8	9	85
504-00-145	0	0	0	0	0	0	1	1	0	NA	NA	NA	NA	NA	NA	6768	288	0	0	0	46	15	17	31	14	11	12	13	120	109	59	26	21	41	8	10	6	12	90	89	66	31	35	48	7	8	8	10	85
504-00-146	0	0	0	1	0	0	0	1	0	NA	NA	NA	NA	NA	NA	0	312	0	0	0	43	16	14	29	12	12	10	10	110	106	57	24	27	40	7	8	8	10	85	89	65	28	32	43	7	7	7	8	85
504-00-147	0	0	0	0	0	0	1	1	0	NA	NA	NA	NA	NA	NA	432	48	0	0	0	43	12	13	28	10	6	8	8	100	83	57	23	26	41	6	7	7	10	80	83	66	28	33	44	7	7	7	7	85
504-00-149	0	0	0	0	0	0	0	0	0	NA	NA	NA	0	0	0	0	0	0	0	1	43	12	13	29	12	7	9	10	110	89	60	24	25	43	8	8	7	13	90	86	66	28	34	45	7	7	8	8	85
504-00-150	0	0	0	1	0	0	0	1	0	0	0	0	NA	NA	NA	0	72	0	1	0	42	15	14	27	10	10	9	7	100	97	57	26	26	41	7	9	8	11	85	91	66	28	34	44	7	7	8	8	85
504-00-152	0	0	0	0	0	0	0	0	0	0	0	0	NA	NA	NA	0	0	0	1	0	46	13	15	31	12	7	9	11	110	89	56	23	24	39	7	8	7	10	85	86	NA	NA	NA	NA	NA	NA	NA	NA	NA
504-00-153	0	0	0	0	0	0	0	1	0	0	0	0	NA	NA	NA	0	72	0	1	0	47	15	17	31	13	10	11	11	115	103	55	23	24	39	6	8	7	9	80	86	70	28	33	44	8	7	7	7	90
504-00-154	0	0	0	0	0	0	1	0	0	NA	NA	NA	NA	NA	NA	120	0	0	0	0	42	14	14	28	11	9	10	9	105	97	55	23	25	41	7	8	8	12	85	89	66	31	33	46	7	8	8	9	85
504-00-155	0	0	0	1	0	0	1	1	0	NA	NA	NA	NA	NA	NA	4512	312	0	0	0	42	16	17	31	10	11	11	11	100	106	62	26	27	43	9	9	8	13	95	91	66	31	35	46	7	8	8	9	85
504-00-156	0	0	0	0	0	0	0	0	0	0	0	0	0	0	0	0	0	0	1	1	47	14	15	31	14	9	10	13	120	97	56	22	22	39	7	8	6	10	85	83	68	28	35	50	8	7	8	11	90
504-00-159	0	0	0	0	0	0	0	0	0	0	0	0	NA	NA	NA	0	0	0	1	0	40	14	16	28	7	8	9	8	85	91	60	24	28	40	8	8	9	11	90	91	65	28	33	44	6	7	7	7	80
504-00-160	0	0	0	1	0	0	0	0	0	NA	NA	NA	4032	0	0	0	0	0	0	1	41	15	15	31	10	11	10	13	100	103	61	25	26	44	9	9	8	14	95	91	66	29	35	45	7	8	8	8	85
504-00-161	0	0	0	0	0	0	1	0	0	NA	NA	NA	NA	NA	NA	240	0	0	0	0	45	15	15	30	13	11	10	11	115	103	63	26	30	40	10	10	10	11	100	100	70	31	35	48	8	8	8	10	90
504-00-162	0	0	0	0	0	0	0	0	0	NA	NA	NA	NA	NA	NA	0	0	0	0	0	46	15	13	31	14	11	9	13	120	100	57	26	24	41	7	9	7	11	85	89	67	28	35	50	7	7	8	11	85
504-00-164	0	0	0	0	0	0	0	0	0	0	0	0	0	0	0	0	0	0	1	1	46	13	14	32	12	7	9	13	110	89	64	26	29	43	10	9	9	13	100	94	69	33	35	51	8	9	8	11	90
504-00-167	0	0	0	0	0	0	0	0	0	NA	NA	NA	0	0	0	0	0	0	0	1	41	14	13	30	10	9	9	11	100	94	63	26	26	41	10	10	8	12	100	94	69	30	34	45	8	8	8	8	90
504-00-169	0	0	0	0	0	0	0	0	0	NA	NA	NA	0	0	0	0	0	0	0	1	44	15	15	31	12	11	10	13	110	103	56	23	23	39	7	8	7	10	85	86	67	30	36	49	7	8	9	10	85
504-00-170	0	0	0	0	0	0	1	0	0	NA	NA	NA	NA	NA	NA	12240	0	0	0	0	46	15	15	30	14	11	10	11	120	103	58	26	26	39	8	9	8	10	90	91	66	28	33	46	7	7	8	9	85
504-00-171	0	0	0	0	0	0	0	0	0	NA	NA	NA	NA	NA	NA	0	0	0	0	0	44	14	16	32	12	9	11	14	110	100	66	24	27	41	12	9	9	12	110	94	67	29	35	48	7	8	8	10	85
504-00-172	0	0	0	0	0	0	0	0	0	0	0	0	NA	NA	NA	0	0	0	1	0	48	15	17	31	15	11	12	13	125	109	60	24	24	39	9	9	7	10	95	89	66	31	34	46	7	8	8	9	85
504-00-176	0	0	0	0	0	0	0	0	0	0	0	0	0	0	0	0	0	0	1	1	45	12	16	30	13	7	11	11	115	94	59	27	28	44	8	10	9	15	90	97	67	29	35	48	7	8	8	10	85
504-00-177	0	0	0	0	0	0	0	0	0	0	0	0	NA	NA	NA	0	0	0	1	0	41	15	17	29	10	11	12	10	100	109	63	31	27	42	10	13	9	13	100	106	65	31	32	45	7	8	7	8	85
504-00-179	0	0	0	0	0	0	0	0	0	NA	NA	NA	0	0	0	0	0	0	0	1	44	14	15	29	12	9	10	10	110	97	61	27	32	41	9	10	11	12	95	103	66	34	33	45	7	9	8	8	85
504-00-181	0	0	0	0	0	0	0	0	0	NA	NA	NA	NA	NA	NA	0	0	0	0	0	47	14	16	30	14	9	11	11	120	100	60	24	24	40	9	9	7	11	95	89	66	28	33	48	7	7	8	10	85
505-00-003	0	0	0	1	0	0	1	0	0	0	0	0	384	0	0	3072	0	0	1	1	35	10	3	25	7	5	1	7	85	59	61	29	23	37	9	11	7	8	95	94	69	33	37	46	8	9	9	9	90
505-00-006	0	0	0	0	0	0	0	1	0	NA	NA	NA	NA	NA	NA	0	24	0	0	0	44	14	16	30	12	9	11	11	110	100	60	25	33	39	9	9	12	10	95	103	69	31	40	50	8	8	10	11	90
505-00-007	0	0	0	0	0	0	0	0	0	0	0	0	0	0	0	0	0	0	1	1	41	11	12	27	10	6	8	8	100	83	64	26	28	38	10	9	9	9	100	94	71	34	39	52	8	9	10	12	90
505-00-009	0	0	0	0	0	0	0	0	0	0	0	0	NA	NA	NA	0	0	0	1	0	41	11	12	28	10	6	8	9	100	83	58	27	29	37	8	10	10	9	90	100	71	33	40	48	8	9	10	10	90
505-00-010	0	0	0	1	0	0	1	0	0	0	0	0	NA	NA	NA	64464	0	0	1	0	38	12	11	26	7	6	6	7	85	77	61	25	25	40	8	8	7	10	90	86	69	30	30	48	8	8	6	9	90
505-00-011	0	0	0	1	0	0	0	0	0	0	0	0	NA	NA	NA	0	0	0	1	0	38	10	12	27	9	5	8	8	95	79	58	27	30	38	8	10	10	10	90	100	71	32	39	50	8	8	9	10	90
505-00-015	0	0	0	1	0	0	1	1	0	NA	NA	NA	NA	NA	NA	1104	168	0	0	0	41	10	11	28	10	5	7	9	100	77	65	29	29	38	9	10	9	8	95	97	66	34	35	49	7	9	8	10	85
505-00-016	0	0	0	0	0	0	0	0	0	NA	NA	NA	NA	NA	NA	0	0	0	0	0	41	11	12	27	10	6	8	8	100	83	60	28	28	39	8	10	9	10	90	97	69	36	40	49	8	10	10	10	90
505-00-017	0	0	0	0	0	0	0	0	0	0	0	0	NA	NA	NA	0	0	0	1	0	43	13	13	29	9	7	7	8	95	83	62	27	27	44	9	9	8	13	95	91	71	34	38	51	8	9	9	11	90
505-00-018	0	0	0	0	0	0	1	0	0	NA	NA	NA	0	0	0	10032	0	0	0	1	37	12	12	28	8	7	8	9	90	86	64	30	30	40	11	12	10	11	105	106	70	35	41	49	8	9	10	10	90
505-00-019	0	0	0	0	0	0	0	0	0	0	0	0	NA	NA	NA	0	0	0	1	0	38	19	14	29	9	15	10	10	95	115	65	30	31	41	11	12	11	12	105	109	70	34	39	50	8	9	10	11	90
505-00-022	1	0	0	1	0	0	1	0	0	NA	NA	NA	NA	NA	NA	264	0	0	0	0	41	13	13	27	9	7	8	7	95	86	60	27	29	40	8	10	9	11	90	97	68	32	39	53	7	8	9	12	85
505-00-023	1	0	0	0	1	0	1	1	0	NA	NA	NA	NA	NA	NA	384	408	0	0	0	42	14	13	30	11	9	9	11	105	94	62	26	26	38	9	9	8	9	95	91	67	31	38	47	7	8	9	9	85
505-00-028	0	0	0	1	0	0	0	0	0	NA	NA	NA	192	0	0	0	0	0	0	1	41	13	12	27	9	7	7	7	95	83	60	28	33	40	8	10	11	11	90	103	66	34	38	49	7	9	9	10	85
505-00-031	1	0	0	0	0	0	1	0	0	3240	0	0	NA	NA	NA	480	0	0	1	0	39	11	11	28	8	5	6	8	90	74	62	26	23	39	8	9	6	9	90	86	66	33	37	52	7	9	9	11	85
505-00-032	0	0	0	0	0	0	0	0	0	0	0	0	0	0	0	0	0	0	1	1	41	13	14	29	10	8	10	10	100	94	58	25	24	37	8	9	7	8	90	89	68	35	39	54	7	9	9	12	85
505-00-033	0	0	0	0	0	0	0	0	0	NA	NA	NA	0	0	0	0	0	0	0	1	42	13	13	28	9	7	7	8	95	83	63	27	28	41	8	9	8	10	90	91	66	34	39	52	7	9	9	11	85
505-00-035	0	0	0	0	0	0	0	0	0	NA	NA	NA	0	0	0	0	0	0	0	1	43	12	16	28	12	7	11	9	110	94	61	26	24	38	9	10	7	10	95	91	72	33	38	51	9	9	9	11	95
505-00-037	0	0	0	0	0	0	0	0	0	0	0	0	0	0	0	0	0	0	1	1	42	13	14	29	11	8	10	10	105	94	59	27	22	40	8	10	6	11	90	89	68	33	39	49	8	9	10	10	90
505-00-041	0	0	0	0	0	0	0	0	0	NA	NA	NA	0	0	0	0	0	0	0	1	38	12	11	27	9	7	7	8	95	83	60	24	22	38	9	9	6	10	95	86	66	33	39	45	7	9	9	8	85
505-00-042	0	0	0	1	0	0	1	0	0	0	0	0	NA	NA	NA	3000	0	0	1	0	41	13	13	28	10	8	9	9	100	91	58	26	24	39	8	9	7	10	90	89	66	32	39	48	7	9	10	10	85
505-00-043	0	0	0	0	0	0	0	0	0	NA	NA	NA	0	0	0	0	0	0	0	1	40	11	11	27	10	6	7	8	100	79	56	23	22	39	7	8	6	10	85	83	66	31	39	47	7	8	10	9	85
505-00-044	0	0	0	1	1	0	1	1	0	NA	NA	NA	NA	NA	NA	7584	552	0	0	0	37	12	11	27	8	7	7	8	90	83	60	27	31	39	8	10	10	10	90	100	66	32	39	51	7	9	10	11	85
505-00-046	0	0	0	1	0	0	1	0	0	NA	NA	NA	42240	0	0	216	0	0	0	1	44	13	14	29	12	8	10	10	110	94	59	25	23	39	8	9	7	10	90	89	66	32	39	49	7	9	10	10	85
505-00-047	0	0	0	0	0	0	1	0	0	0	0	0	0	0	0	10080	0	0	1	1	41	13	14	29	10	8	10	10	100	94	59	26	24	38	8	10	7	10	90	91	66	33	39	48	7	9	10	10	85
505-00-049	0	0	0	0	0	0	0	0	0	NA	NA	NA	NA	NA	NA	0	0	0	0	0	38	13	12	28	9	8	8	9	95	89	61	25	29	40	9	9	10	11	95	97	66	32	39	52	7	9	10	12	85
505-00-052	0	0	0	1	0	0	1	1	0	NA	NA	NA	NA	NA	NA	48	48	0	0	0	42	12	15	28	11	7	10	9	105	91	62	27	30	38	10	10	10	10	100	100	67	33	40	49	7	9	10	10	85
505-00-053	0	0	0	0	0	0	0	0	0	NA	NA	NA	NA	NA	NA	0	0	0	0	0	43	14	15	29	12	9	10	10	110	97	63	25	28	39	10	9	9	10	100	94	70	32	33	53	8	9	8	13	90
505-00-054	0	0	0	0	0	0	0	0	0	NA	NA	NA	NA	NA	NA	0	0	0	0	0	40	12	14	29	10	7	10	10	100	91	61	26	23	41	9	9	7	11	95	89	71	34	39	51	8	9	9	11	90
505-00-056	0	0	0	0	0	0	1	0	0	0	0	0	NA	NA	NA	384	0	0	1	0	44	14	15	29	12	9	10	10	110	97	63	25	26	38	10	9	8	10	100	91	70	33	41	50	8	9	11	11	90
505-00-060	1	0	0	1	0	0	1	0	0	NA	NA	NA	480	0	0	480	0	0	0	1	42	13	14	27	11	8	10	8	105	94	61	27	31	45	9	10	11	16	95	103	69	36	39	53	8	10	10	13	90
505-00-062	1	0	0	0	0	0	0	1	0	696	0	0	NA	NA	NA	0	288	0	1	0	46	14	14	29	14	9	10	10	120	97	59	27	22	39	8	10	6	10	90	89	66	34	38	46	7	9	9	9	85
505-00-064	0	0	0	0	0	0	0	0	0	0	0	0	NA	NA	NA	0	0	0	1	0	45	14	15	29	13	9	10	10	115	97	58	26	30	39	8	9	10	10	90	97	69	31	40	50	8	8	10	10	90
505-00-068	1	0	0	0	0	0	0	0	0	3720	0	0	0	0	0	0	0	0	1	1	42	13	16	30	9	7	9	9	95	89	64	25	28	38	9	8	8	9	95	89	69	35	39	53	8	9	9	12	90
505-00-069	0	0	0	0	0	0	0	0	0	NA	NA	NA	0	0	0	0	0	0	0	1	45	17	16	30	13	13	11	11	115	112	67	29	28	46	11	10	8	15	105	94	72	37	40	52	8	10	10	11	90
505-00-070	1	1	0	1	0	0	1	0	0	1560	1176	0	2112	0	0	4944	0	0	1	1	42	14	15	28	10	9	9	8	100	94	60	27	28	39	8	10	9	10	90	97	66	33	38	47	7	9	9	9	85
505-00-071	0	0	0	1	0	0	1	0	0	NA	NA	NA	NA	NA	NA	8880	0	0	0	0	41	14	16	29	10	9	11	10	100	100	58	25	22	38	8	9	6	10	90	86	66	30	27	46	7	8	5	8	85
505-00-072	1	0	0	0	0	0	1	1	0	16200	0	0	NA	NA	NA	3984	72	0	1	0	43	12	15	28	12	7	10	9	110	91	57	24	22	38	8	9	6	10	90	86	66	33	37	50	7	9	9	10	85
505-00-073	0	0	0	0	0	0	1	1	0	NA	NA	NA	NA	NA	NA	73656	648	0	0	0	41	15	14	28	9	10	9	8	95	97	60	28	28	38	8	10	9	9	90	97	66	32	39	46	7	8	9	8	85
505-00-074	1	0	0	0	0	0	0	0	0	NA	NA	NA	NA	NA	NA	0	0	0	0	0	45	16	16	30	13	12	11	11	115	109	63	27	33	38	10	10	12	10	100	106	68	31	40	51	7	8	10	11	85
505-00-075	0	0	0	0	0	0	1	0	0	0	0	0	0	0	0	288	0	0	1	1	43	13	13	29	10	7	8	9	100	86	58	26	28	38	8	9	9	9	90	94	66	34	42	50	7	9	10	10	85
505-00-076	0	0	0	0	0	0	0	0	0	0	0	0	0	0	0	0	0	0	1	1	42	14	15	30	10	9	9	10	100	94	60	24	28	38	9	9	9	10	95	94	66	31	39	49	7	8	9	10	85
505-00-077	1	0	0	0	0	0	0	0	0	648	0	0	NA	NA	NA	0	0	0	1	0	40	14	14	29	10	9	10	10	100	97	57	23	22	38	8	8	6	10	90	83	66	30	38	47	7	8	9	9	85
505-00-078	0	0	0	0	0	0	0	0	0	NA	NA	NA	NA	NA	NA	0	0	0	0	0	43	15	16	30	9	9	9	9	95	94	58	26	25	40	7	9	7	10	85	89	69	34	40	50	8	9	10	10	90
505-00-081	0	0	0	0	0	0	0	0	0	0	0	0	0	0	0	0	0	0	1	1	42	13	14	30	11	8	10	11	105	94	61	25	22	39	9	9	6	10	95	86	66	31	31	47	7	8	7	9	85
505-00-082	0	0	0	0	0	0	1	1	0	0	0	0	NA	NA	NA	8184	48	0	1	0	40	13	14	27	9	7	9	7	95	89	62	27	22	39	9	10	6	10	95	89	70	37	39	52	8	10	9	11	90
505-00-084	0	0	0	1	0	0	0	1	0	0	0	0	1440	0	0	0	48	0	1	1	43	14	14	30	10	9	9	10	100	94	59	26	28	40	8	10	9	11	90	97	68	33	35	48	8	9	8	10	90
505-00-085	0	0	0	0	0	0	0	0	0	0	0	0	NA	NA	NA	0	0	0	1	0	44	14	14	30	12	9	10	11	110	97	60	25	25	40	9	9	8	11	95	91	70	34	39	50	8	9	10	11	90
505-00-087	0	0	0	0	0	0	0	1	0	0	0	0	NA	NA	NA	0	384	0	1	0	41	15	14	28	10	11	10	9	100	103	57	23	22	39	8	8	6	10	90	83	66	30	39	50	7	8	10	11	85
505-00-088	0	0	0	0	0	0	1	1	0	0	0	0	NA	NA	NA	1824	48	0	1	0	44	14	15	30	12	9	10	11	110	97	60	26	28	38	9	10	9	10	95	97	69	34	39	46	8	9	10	9	90
505-00-090	0	0	0	0	0	0	0	0	0	NA	NA	NA	NA	NA	NA	0	0	0	0	0	42	14	14	29	10	9	9	9	100	94	62	25	24	39	9	8	7	9	95	86	70	33	39	50	8	9	10	11	90
505-00-092	0	0	0	0	0	0	0	1	0	0	0	0	NA	NA	NA	0	528	0	1	0	39	13	15	30	8	7	9	10	90	89	59	24	22	38	8	8	6	9	90	83	66	33	37	47	7	9	9	9	85
505-00-093	0	0	0	0	0	0	1	1	0	NA	NA	NA	0	0	0	888	312	0	0	1	43	15	14	29	12	11	10	10	110	103	58	23	23	38	8	8	7	9	90	86	66	31	35	48	7	8	8	10	85
505-00-094	0	0	0	0	0	0	0	0	0	NA	NA	NA	0	0	0	0	0	0	0	1	46	13	15	30	11	7	9	9	105	89	59	25	28	39	7	8	8	9	85	89	66	33	39	49	7	9	9	10	85
505-00-097	0	0	0	0	0	0	0	0	0	NA	NA	NA	NA	NA	NA	0	0	0	0	0	43	14	15	27	10	9	9	7	100	94	64	25	28	40	10	9	9	11	100	94	70	33	38	44	8	9	9	8	90
505-00-098	1	0	0	0	0	0	0	0	0	1560	0	0	0	0	0	0	0	0	1	1	43	15	15	31	12	11	10	13	110	103	62	25	23	40	10	9	7	11	100	89	69	35	37	50	8	10	9	11	90
505-00-099	0	0	0	1	0	0	0	0	0	0	0	0	NA	NA	NA	0	0	0	1	0	46	15	15	30	14	11	10	11	120	103	61	26	29	39	9	10	10	10	95	100	73	35	40	48	9	9	10	9	95
505-00-100	1	0	0	0	0	0	1	0	0	NA	NA	NA	NA	NA	NA	216	0	0	0	0	44	12	14	29	11	6	9	9	105	86	54	23	22	38	6	8	6	9	80	83	66	30	37	47	7	8	9	9	85
505-00-101	0	0	0	0	0	0	1	1	0	0	0	0	0	0	0	2232	2016	0	1	1	45	14	15	29	13	9	10	10	115	97	58	24	22	39	8	8	6	10	90	83	66	33	36	50	7	9	9	11	85
505-00-102	0	0	0	0	0	0	1	0	0	0	0	0	0	0	0	3264	0	0	1	1	43	14	15	29	12	9	10	10	110	97	58	24	25	38	8	9	8	10	90	91	66	31	30	49	7	8	7	10	85
506-00-003	0	0	0	1	0	0	0	0	0	0	0	0	NA	NA	NA	0	0	0	1	0	38	10	7	28	9	5	3	9	95	65	60	24	24	37	9	9	7	9	95	89	63	32	33	45	6	9	8	8	80
506-00-004	0	0	0	0	0	0	0	0	0	NA	NA	NA	0	0	0	0	0	0	0	1	41	10	12	28	9	4	7	8	95	74	64	25	28	39	10	9	9	10	100	94	67	31	36	41	7	8	8	6	85
506-00-005	1	0	0	1	0	0	1	1	0	6192	0	0	NA	NA	NA	7800	264	0	1	0	42	9	12	29	11	4	8	10	105	77	63	22	21	37	8	7	5	7	90	77	67	30	26	42	7	8	5	7	85
506-00-008	0	0	0	0	0	0	0	0	0	NA	NA	NA	NA	NA	NA	0	0	0	0	0	42	10	12	29	11	5	8	10	105	79	60	22	20	39	8	7	5	9	90	77	65	27	31	51	7	7	7	11	85
506-00-010	0	0	0	0	0	0	0	0	0	NA	NA	NA	0	0	0	0	0	0	0	1	35	10	10	26	6	4	5	7	80	68	63	24	28	38	9	8	9	9	95	91	66	38	35	42	7	11	8	7	85
506-00-011	0	0	0	0	0	0	0	0	0	0	0	0	0	0	0	0	0	0	1	1	34	10	11	25	4	4	6	5	70	71	57	22	18	38	6	7	4	8	80	74	65	30	32	44	6	8	7	7	80
506-00-012	0	0	0	0	0	0	0	0	0	0	0	0	NA	NA	NA	0	0	0	1	0	43	13	12	28	12	8	8	9	110	89	58	24	22	40	8	8	6	11	90	83	65	26	32	44	7	7	7	8	85
506-00-013	0	0	0	0	1	0	1	0	0	0	0	0	NA	NA	NA	11664	0	0	1	0	42	10	13	31	11	5	9	13	105	83	56	22	25	37	7	7	7	8	85	83	64	28	30	45	6	7	7	8	80
506-00-014	0	0	0	1	0	0	0	0	0	NA	NA	NA	192	0	0	0	0	0	0	1	39	13	12	29	9	8	8	10	95	89	58	22	24	38	8	8	7	10	90	86	67	27	34	46	7	7	8	9	85
506-00-016	0	0	0	0	0	0	0	0	0	0	0	0	NA	NA	NA	0	0	0	1	0	44	10	11	29	12	5	7	10	110	77	52	24	19	37	5	8	5	8	75	79	69	26	37	45	8	7	9	8	90
506-00-017	0	0	0	0	0	0	0	0	0	0	0	0	0	0	0	0	0	0	1	1	36	12	12	29	7	7	8	10	85	86	60	22	24	38	8	7	7	9	90	83	66	27	35	45	7	7	8	8	85
506-00-019	0	0	0	1	1	0	1	1	0	0	0	0	NA	NA	NA	60240	2640	0	1	0	42	12	12	30	10	6	7	10	100	79	59	21	24	40	8	7	7	11	90	83	66	27	31	44	7	6	7	7	85
506-00-021	0	0	0	0	0	0	0	1	0	0	0	0	NA	NA	NA	0	72	0	1	0	36	11	12	30	7	6	8	11	85	83	51	17	21	38	4	5	5	8	70	71	65	27	34	43	6	6	8	7	80
506-00-022	0	0	0	0	0	0	0	0	0	0	0	0	0	0	0	0	0	0	1	1	42	12	11	30	11	7	7	11	105	83	60	23	25	36	9	8	8	8	95	89	64	30	35	50	6	8	8	11	80
506-00-023	0	0	0	0	0	0	0	0	0	NA	NA	NA	0	0	0	0	0	0	0	1	47	13	12	30	13	7	7	10	115	83	62	21	20	38	9	7	5	9	95	77	66	31	37	46	7	8	9	8	85
506-00-025	0	0	0	0	0	0	0	0	0	NA	NA	NA	NA	NA	NA	0	0	0	0	0	44	13	13	31	12	8	9	13	110	91	63	23	25	37	10	8	8	9	100	89	68	29	34	47	8	8	8	9	90
506-00-026	0	0	0	0	0	0	0	0	0	0	0	0	NA	NA	NA	0	0	0	1	0	44	12	13	31	12	7	9	13	110	89	63	21	22	38	9	7	6	9	95	79	69	32	36	47	8	8	8	9	90
506-00-029	1	0	0	1	1	0	1	1	0	NA	NA	NA	NA	NA	NA	1440	48	0	0	0	34	10	11	26	6	5	7	8	80	77	60	22	22	38	8	7	6	9	90	79	64	30	32	43	6	8	7	7	80
506-00-032	0	0	0	0	0	0	0	0	0	0	0	0	NA	NA	NA	0	0	0	1	0	44	11	12	30	12	6	8	11	110	83	61	23	29	38	9	8	9	9	95	91	65	26	35	46	7	7	8	9	85
506-00-033	0	0	0	1	0	0	0	0	0	0	0	0	NA	NA	NA	0	0	0	1	0	40	12	13	30	10	7	9	11	100	89	60	19	22	38	9	6	6	10	95	77	67	27	29	46	7	7	6	9	85
506-00-034	0	0	0	0	0	0	1	0	0	NA	NA	NA	NA	NA	NA	3936	0	0	0	0	43	15	12	29	10	10	7	9	100	91	61	22	22	39	9	7	6	10	95	79	66	28	28	49	7	7	5	10	85
506-00-035	0	0	0	0	0	0	0	0	0	NA	NA	NA	0	0	0	0	0	0	0	1	37	11	12	28	8	6	8	9	90	83	64	24	23	39	11	9	7	10	105	89	66	31	36	49	7	8	9	10	85
506-00-036	0	0	0	0	0	0	0	0	0	0	0	0	0	0	0	0	0	0	1	1	43	14	14	30	12	9	10	11	110	97	66	27	31	40	11	10	10	11	105	100	69	34	37	50	8	9	9	11	90
506-00-037	0	0	0	1	0	0	1	0	0	NA	NA	NA	1920	0	0	2040	0	0	0	1	41	12	11	30	10	7	7	11	100	83	59	24	24	39	8	9	7	10	90	89	65	28	36	47	7	7	9	9	85
506-00-039	0	0	0	0	0	0	0	0	0	NA	NA	NA	NA	NA	NA	0	0	0	0	0	41	11	12	27	10	6	8	8	100	83	57	22	21	36	8	8	6	8	90	83	66	28	31	43	7	7	7	8	85
506-00-041	0	0	0	0	0	0	1	0	0	0	0	0	0	0	0	216	0	0	1	1	36	14	12	28	6	9	7	8	80	89	56	19	21	36	7	6	6	8	85	77	65	29	30	43	6	7	6	7	80
506-00-044	0	0	0	0	0	0	0	0	0	0	0	0	0	0	0	0	0	0	1	1	45	13	15	30	13	8	10	11	115	94	60	21	23	38	8	7	7	9	90	83	67	32	35	48	7	9	8	10	85
506-00-049	0	0	0	0	0	0	0	0	0	NA	NA	NA	NA	NA	NA	0	0	0	0	0	43	13	11	30	12	8	7	11	110	86	67	23	26	44	11	8	8	13	105	89	68	31	37	46	8	8	9	9	90
506-00-050	0	0	0	0	0	0	0	1	0	NA	NA	NA	NA	NA	NA	0	24	0	0	0	40	12	11	29	10	7	7	10	100	83	61	22	21	41	9	7	6	11	95	79	67	30	35	44	7	8	8	7	85
506-00-058	0	0	0	1	1	0	0	0	0	0	0	0	1200	840	0	0	0	0	1	1	35	12	12	30	7	7	8	11	85	86	56	22	23	37	7	8	7	9	85	86	64	28	34	41	6	7	8	7	80
506-00-059	0	0	0	1	0	0	1	1	0	NA	NA	NA	336	0	0	14760	336	0	0	1	45	12	12	30	13	7	8	11	115	86	61	23	28	40	9	8	9	11	95	91	65	29	33	46	7	8	8	9	85
506-00-060	0	0	0	0	0	0	0	0	0	0	0	0	0	0	0	0	0	0	1	1	37	11	12	30	8	6	8	11	90	83	59	24	21	38	8	8	6	9	90	83	65	29	34	47	7	8	8	9	85
506-00-061	0	0	0	0	0	0	1	1	0	NA	NA	NA	NA	NA	NA	120	72	0	0	0	35	11	13	27	7	6	9	8	85	86	50	19	17	36	5	6	5	8	75	74	64	30	35	44	6	8	8	8	80
506-00-062	0	0	0	0	0	0	0	0	0	NA	NA	NA	0	0	0	0	0	0	0	1	40	13	14	30	10	8	10	11	100	94	60	20	24	38	8	6	7	9	90	79	64	34	36	48	6	9	9	10	80
506-00-066	0	0	0	0	0	0	0	0	0	0	0	0	0	0	0	0	0	0	1	1	41	14	12	30	9	9	7	10	95	89	58	19	17	36	8	6	4	8	90	71	65	28	29	44	6	7	6	7	80
506-00-068	0	0	0	0	0	0	0	0	0	NA	NA	NA	NA	NA	NA	0	0	0	0	0	43	12	12	30	12	7	8	11	110	86	61	21	24	38	9	7	7	9	95	83	68	30	36	52	7	8	8	11	85
506-00-069	1	0	0	0	0	0	1	1	0	336	0	0	NA	NA	NA	6552	240	0	1	0	39	11	12	29	9	6	8	10	95	83	65	21	23	40	10	7	7	11	100	83	68	30	36	48	7	8	8	9	85
506-00-071	0	0	0	0	0	0	0	0	0	0	0	0	NA	NA	NA	0	0	0	1	0	40	12	12	29	9	6	7	9	95	79	57	21	22	39	7	7	6	9	85	79	67	27	35	46	7	6	8	8	85
506-00-072	0	0	0	0	0	0	0	0	0	NA	NA	NA	NA	NA	NA	0	0	0	0	0	43	17	15	29	12	13	10	10	110	109	62	24	33	41	9	8	11	11	95	97	66	30	36	50	7	8	9	11	85
506-00-073	0	0	0	0	0	0	0	0	0	NA	NA	NA	0	0	0	0	0	0	0	1	44	14	12	29	12	9	8	10	110	91	58	20	23	40	8	6	7	11	90	79	67	30	30	46	7	8	7	9	85
506-00-074	0	0	0	1	0	0	0	0	0	NA	NA	NA	96	0	0	0	0	0	0	1	37	13	12	30	8	8	8	11	90	89	60	22	20	39	8	7	5	9	90	77	66	30	34	47	7	8	8	9	85
506-00-075	0	0	0	0	0	0	0	0	0	0	0	0	NA	NA	NA	0	0	0	1	0	43	13	14	29	10	7	9	9	100	89	61	23	26	40	9	8	8	11	95	89	70	32	36	49	8	9	9	10	90
506-00-076	0	1	0	1	0	0	1	1	0	0	48	0	NA	NA	NA	13824	192	0	1	0	46	12	14	30	12	6	9	10	110	86	60	22	24	38	8	7	7	9	90	83	67	29	33	50	7	7	7	10	85
506-00-077	0	0	0	0	0	0	0	0	0	0	0	0	0	0	0	0	0	0	1	1	39	11	14	29	9	6	10	10	95	89	57	17	17	41	8	5	5	12	90	71	65	29	35	44	7	8	8	8	85
506-00-078	0	0	0	0	0	0	0	0	0	0	0	0	0	0	0	0	0	0	1	1	39	13	16	29	9	8	11	10	95	97	60	22	27	39	9	8	9	10	95	91	67	31	37	45	7	8	9	8	85
506-00-079	0	0	0	0	0	0	0	0	0	NA	NA	NA	NA	NA	NA	0	0	0	0	0	37	11	10	27	7	5	5	7	85	71	57	24	11	39	7	8	2	9	85	71	64	29	26	41	6	7	5	6	80
507-00-001	0	0	0	0	0	0	0	0	0	0	0	0	NA	NA	NA	0	0	0	1	0	38	12	10	26	9	7	6	8	95	79	63	28	30	41	10	11	10	12	100	103	67	34	37	50	7	9	9	11	85
507-00-002	0	0	0	1	0	0	0	0	0	NA	NA	NA	1128	0	0	0	0	0	0	1	36	11	9	27	7	6	5	8	85	74	62	27	34	39	10	10	12	10	100	106	66	33	37	54	7	9	9	13	85
507-00-005	0	0	0	0	0	0	0	0	0	0	0	0	0	0	0	0	0	0	1	1	39	11	11	28	9	6	7	9	95	79	59	23	28	36	8	8	9	8	90	91	69	35	37	45	8	9	9	8	90
507-00-006	0	0	0	0	0	0	0	0	0	NA	NA	NA	0	0	0	0	0	0	0	1	40	11	11	29	10	6	7	10	100	79	62	29	23	40	10	12	7	11	100	97	72	37	38	48	9	11	9	10	95
507-00-007	0	0	0	1	0	0	0	1	0	NA	NA	NA	NA	NA	NA	0	288	0	0	0	39	11	10	27	9	6	6	8	95	77	61	23	23	37	9	8	7	8	95	86	68	35	38	45	8	10	9	8	90
507-00-008	0	0	0	1	0	0	1	0	0	0	0	0	NA	NA	NA	18504	0	0	1	0	42	13	12	30	11	8	8	11	105	89	67	23	27	40	11	8	8	11	105	89	72	32	39	48	8	8	9	9	90
507-00-011	0	0	0	1	0	0	1	0	0	NA	NA	NA	NA	NA	NA	1920	0	0	0	0	38	11	10	27	9	6	6	8	95	77	64	24	28	38	9	8	8	9	95	89	67	32	37	50	7	8	9	10	85
507-00-012	0	0	0	0	0	0	1	0	0	0	0	0	0	0	0	288	0	0	1	1	39	10	10	27	9	5	6	8	95	74	65	23	19	40	10	8	5	11	100	79	70	36	37	52	8	10	9	11	90
507-00-013	0	0	0	1	0	0	0	0	0	NA	NA	NA	NA	NA	NA	0	0	0	0	0	39	11	11	28	8	5	6	8	90	74	63	28	22	41	9	10	6	11	95	89	70	32	39	50	8	8	9	10	90
507-00-014	0	0	0	1	0	0	0	0	0	0	0	0	NA	NA	NA	0	0	0	1	0	41	11	13	30	10	6	9	11	100	86	60	31	26	40	8	12	8	11	90	100	66	36	35	49	7	10	8	10	85
507-00-015	1	0	0	1	0	0	0	0	0	7320	0	0	NA	NA	NA	0	0	0	1	0	42	12	12	28	11	7	8	9	105	86	56	23	19	34	7	8	5	7	85	79	67	33	39	50	7	9	9	10	85
507-00-017	0	0	0	1	0	0	0	0	0	NA	NA	NA	NA	NA	NA	0	0	0	0	0	39	11	6	27	8	5	2	7	90	62	63	31	18	40	9	12	4	11	95	89	65	30	35	44	6	8	8	7	80
507-00-018	0	0	0	0	0	0	1	0	0	NA	NA	NA	0	0	0	360	0	0	0	1	44	11	12	29	12	6	8	10	110	83	56	23	24	37	7	8	7	9	85	86	69	31	39	47	8	8	10	9	90
507-00-019	0	0	0	0	0	0	0	0	0	NA	NA	NA	0	0	0	0	0	0	0	1	48	11	13	29	15	6	9	10	125	86	60	29	27	38	9	12	9	10	95	103	66	34	36	46	7	9	9	9	85
507-00-020	0	0	0	0	0	1	0	0	0	0	0	0	0	0	72	0	0	0	1	1	38	12	11	27	9	7	7	8	95	83	59	23	28	38	8	8	9	9	90	91	69	32	39	47	8	8	9	9	90
507-00-022	0	0	0	0	0	0	0	0	0	NA	NA	NA	NA	NA	NA	0	0	0	0	0	42	12	11	30	10	6	6	10	100	77	65	24	29	41	10	8	9	11	100	91	67	28	31	49	7	7	7	10	85
507-00-024	0	0	0	0	0	0	0	0	0	0	0	0	0	0	0	0	0	0	1	1	44	11	11	30	12	6	7	11	110	79	60	24	28	39	9	9	9	10	95	94	68	35	36	50	7	9	8	10	85
507-00-025	0	0	0	0	0	0	1	0	0	NA	NA	NA	NA	NA	NA	432	0	0	0	0	40	13	11	26	10	8	7	8	100	86	60	27	23	38	8	10	7	9	90	91	67	33	29	46	7	9	6	8	85
507-00-026	0	0	0	1	0	0	1	0	0	NA	NA	NA	NA	NA	NA	192	0	0	0	0	46	14	13	31	14	9	9	13	120	94	55	25	26	37	6	9	8	8	80	91	67	33	38	50	7	9	9	11	85
507-00-027	0	0	0	1	0	0	1	1	0	0	0	0	NA	NA	NA	1536	96	0	1	0	44	11	12	29	12	6	8	10	110	83	57	32	20	37	7	12	5	8	85	91	67	33	35	50	7	9	8	11	85
507-00-028	0	0	0	0	0	0	0	0	0	NA	NA	NA	NA	NA	NA	0	0	0	0	0	38	11	12	29	9	6	8	10	95	83	57	26	27	37	7	9	8	8	85	91	69	33	38	51	8	9	9	11	90
507-00-029	0	0	0	0	0	0	1	0	0	0	0	0	0	0	0	480	0	0	1	1	43	12	11	29	12	7	7	10	110	83	60	24	20	37	9	9	6	9	95	86	69	34	37	51	8	9	9	11	90
507-00-030	0	0	0	1	0	0	0	0	0	0	0	0	NA	NA	NA	0	0	0	1	0	44	14	13	31	11	9	8	11	105	91	58	25	26	37	8	9	8	8	90	91	66	35	37	48	7	9	9	9	85
507-00-031	0	0	0	1	0	0	1	1	0	NA	NA	NA	NA	NA	NA	192	48	0	0	0	42	13	13	31	11	8	9	13	105	91	59	27	29	38	8	10	10	10	90	100	65	33	39	49	7	9	10	10	85
507-00-032	1	0	0	1	0	0	1	0	0	1488	0	0	NA	NA	NA	4128	0	0	1	0	41	14	15	31	10	9	10	13	100	97	56	24	24	38	7	9	7	10	85	89	66	36	39	48	7	10	10	10	85
507-00-034	0	0	0	0	0	0	0	0	0	NA	NA	NA	0	0	0	0	0	0	0	1	52	16	13	31	15	10	7	10	125	91	62	26	26	38	9	9	8	9	95	91	66	35	40	51	7	9	10	11	85
507-00-035	0	0	0	1	1	0	0	0	0	0	0	0	3000	96	0	0	0	0	1	1	47	13	20	31	14	8	14	13	120	106	54	21	23	37	6	7	7	9	80	83	65	26	33	48	7	7	8	10	85
507-00-036	0	0	0	0	0	0	1	0	0	NA	NA	NA	NA	NA	NA	360	0	0	0	0	43	12	14	31	10	6	9	11	100	86	58	23	20	35	8	8	5	7	90	79	66	33	39	48	7	9	9	9	85
507-00-037	0	0	0	0	1	0	0	1	0	0	0	0	NA	NA	NA	0	48	0	1	0	39	11	10	30	8	5	5	10	90	71	59	26	23	42	7	9	6	12	85	86	66	36	38	50	7	10	9	10	85
507-00-038	1	1	0	1	0	0	1	0	0	5280	72	0	840	0	0	192	0	0	1	1	48	16	20	31	13	11	13	11	115	112	58	26	27	37	8	9	8	8	90	91	66	32	38	51	7	8	9	11	85
507-00-039	0	0	0	0	0	0	1	0	0	NA	NA	NA	0	0	0	1968	0	0	0	1	45	12	14	30	12	6	9	10	110	86	61	24	32	42	9	8	11	12	95	97	66	32	39	53	7	8	9	12	85
507-00-040	0	0	0	NA	NA	NA	1	0	0	NA	NA	NA	NA	NA	NA	12432	0	0	0	0	42	12	20	30	11	7	14	11	105	103	58	24	28	36	8	9	9	8	90	94	67	36	39	48	7	10	10	10	85
507-00-041	0	0	0	1	0	0	1	0	0	0	0	0	NA	NA	NA	1056	0	0	1	0	45	13	12	29	12	7	7	9	110	83	59	24	26	36	7	8	8	7	85	89	66	34	34	47	7	9	8	9	85
507-00-042	0	0	0	0	0	0	1	1	0	0	0	0	NA	NA	NA	18264	624	0	1	0	40	11	11	27	10	6	7	8	100	79	57	28	28	38	7	10	8	9	85	94	66	32	34	48	7	9	8	10	85
507-00-043	0	0	0	0	0	0	0	0	0	0	0	0	0	0	0	0	0	0	1	1	46	13	17	30	12	7	11	10	110	94	63	26	25	37	9	9	7	8	95	89	65	32	39	48	6	8	9	9	80
507-00-044	0	0	0	0	0	0	0	0	0	NA	NA	NA	0	0	0	0	0	0	0	1	47	13	16	32	13	7	10	13	115	91	56	23	22	36	6	8	6	7	80	83	68	30	36	47	7	8	8	9	85
507-00-045	0	0	0	0	0	0	1	0	0	0	0	0	0	0	0	1248	0	0	1	1	41	13	12	30	10	8	8	11	100	89	57	24	23	40	6	8	6	9	80	83	64	28	31	46	6	7	7	9	80
507-00-047	0	0	0	1	0	0	0	0	0	NA	NA	NA	648	0	0	0	0	0	0	1	45	16	13	32	13	12	9	14	115	103	60	24	23	43	9	9	7	14	95	89	66	31	39	50	7	8	10	11	85
507-00-049	0	0	0	0	0	0	0	0	0	0	0	0	NA	NA	NA	0	0	0	1	0	46	14	14	28	12	9	9	8	110	94	60	31	23	43	8	12	7	13	90	97	66	36	39	52	7	10	10	12	85
507-00-054	0	0	0	0	0	0	0	0	0	0	0	0	NA	NA	NA	0	0	0	1	0	42	12	11	31	11	7	7	13	105	83	57	24	22	39	8	9	6	10	90	86	66	31	38	50	7	8	9	11	85
507-00-055	0	0	0	0	0	0	0	0	0	NA	NA	NA	NA	NA	NA	0	0	0	0	0	42	13	14	27	11	8	10	8	105	94	58	24	22	39	8	9	6	10	90	86	66	35	37	45	7	10	9	8	85
507-00-056	1	0	0	1	0	0	1	0	0	NA	NA	NA	408	0	0	1920	0	0	0	1	44	13	12	29	12	8	8	10	110	89	62	26	24	38	9	9	7	9	95	89	66	34	36	49	7	9	9	10	85
507-00-059	1	1	0	1	1	0	0	1	0	10080	216	0	840	96	0	0	24	0	1	1	43	12	11	29	10	6	6	9	100	77	56	21	21	38	7	7	6	9	85	79	66	32	39	49	7	8	9	10	85
507-00-062	0	0	0	1	0	0	0	0	0	0	0	0	NA	NA	NA	0	0	0	1	0	42	12	14	28	11	7	10	9	105	91	58	24	20	38	8	9	6	10	90	86	66	31	34	47	7	8	8	9	85
507-00-063	0	0	0	0	0	0	1	1	0	NA	NA	NA	0	0	0	7152	24	0	0	1	46	11	16	30	12	5	10	10	110	86	54	22	22	40	6	7	6	11	80	79	66	34	39	48	7	9	9	9	85
507-00-064	0	0	0	0	0	0	1	0	0	NA	NA	NA	0	0	0	1200	0	0	0	1	43	12	12	29	12	7	8	10	110	86	55	21	20	38	7	7	6	10	85	79	66	29	35	45	7	8	8	8	85
507-00-066	0	0	0	0	0	0	0	0	0	0	0	0	0	0	0	0	0	0	1	1	44	12	17	29	12	7	12	10	110	97	56	23	23	37	7	8	7	8	85	86	65	31	27	46	7	8	6	9	85
507-00-067	0	1	0	0	0	0	0	1	0	0	72	0	NA	NA	NA	0	48	0	1	0	41	12	14	29	9	6	9	9	95	86	59	26	22	40	8	9	6	11	90	86	66	33	39	53	7	9	10	13	85
507-00-068	0	0	0	0	0	0	0	0	0	NA	NA	NA	0	0	0	0	0	0	0	1	45	12	14	29	13	7	10	10	115	91	61	24	27	41	9	8	8	11	95	89	66	35	39	45	7	10	10	8	85
507-00-070	0	0	0	0	0	0	0	0	0	0	0	0	0	0	0	0	0	0	1	1	43	13	13	28	10	7	8	8	100	86	58	24	24	40	8	8	7	11	90	86	72	31	39	49	8	8	9	10	90
507-00-071	0	0	0	0	0	0	0	0	0	0	0	0	NA	NA	NA	0	0	0	1	0	45	12	12	30	12	6	7	10	110	79	60	25	27	40	8	9	8	11	90	91	66	30	39	45	7	8	9	8	85
507-00-073	0	0	0	1	0	0	0	0	0	NA	NA	NA	3120	0	0	0	0	0	0	1	44	12	14	29	12	7	10	10	110	91	60	24	22	37	9	9	6	9	95	86	66	29	37	47	7	8	9	9	85
507-00-074	0	0	0	1	0	0	1	1	0	NA	NA	NA	120	0	0	8400	144	0	0	1	46	12	10	29	14	7	6	10	120	79	58	26	32	40	8	10	11	11	90	103	66	31	38	46	7	8	9	9	85
507-00-075	0	0	0	1	0	0	0	0	0	NA	NA	NA	NA	NA	NA	0	0	0	0	0	47	14	19	29	14	9	13	10	120	106	58	24	22	39	8	9	6	10	90	86	67	31	39	47	7	8	10	9	85
507-00-078	1	0	0	1	0	0	0	0	0	1848	0	0	600	0	0	0	0	0	1	1	44	13	18	31	12	8	13	13	110	103	58	24	29	39	8	9	10	10	90	97	66	32	39	45	7	9	10	8	85
507-00-079	0	0	0	0	0	0	1	0	0	0	0	0	0	0	0	96	0	0	1	1	45	13	12	30	13	8	8	11	115	89	56	26	22	38	7	9	6	9	85	86	66	31	38	48	7	8	9	9	85
507-00-081	0	0	0	0	0	0	0	0	0	0	0	0	NA	NA	NA	0	0	0	1	0	40	11	10	28	10	6	6	9	100	77	57	23	23	36	8	8	7	8	90	86	66	33	38	45	7	9	9	8	85
507-00-082	0	0	0	0	0	0	1	1	0	NA	NA	NA	0	0	0	1200	24	0	0	1	49	11	17	30	14	5	11	10	120	89	63	22	26	41	9	7	8	11	95	86	66	33	39	46	7	9	9	8	85
507-00-084	0	0	0	0	0	0	1	0	0	NA	NA	NA	NA	NA	NA	480	0	0	0	0	46	14	10	29	14	9	6	10	120	86	56	24	23	40	7	8	7	11	85	86	66	34	39	49	7	9	10	10	85
507-00-087	0	0	0	0	0	0	0	0	0	0	0	0	0	0	0	0	0	0	1	1	45	12	16	31	13	7	11	13	115	94	56	24	23	38	7	9	7	10	85	89	66	31	38	45	7	8	9	8	85
507-00-088	0	0	0	0	0	0	0	0	0	0	0	0	NA	NA	NA	0	0	0	1	0	44	12	13	30	12	7	9	11	110	89	55	24	22	39	7	9	6	10	85	86	69	33	38	49	8	9	9	10	90
507-00-091	0	0	0	0	0	0	1	0	0	0	0	0	NA	NA	NA	600	0	0	1	0	48	13	12	30	15	8	8	11	125	89	56	24	25	38	7	9	8	10	85	91	66	35	39	49	7	10	10	10	85
507-00-092	0	0	0	0	0	0	0	0	0	NA	NA	NA	NA	NA	NA	0	0	0	0	0	41	12	16	30	10	7	11	11	100	94	56	24	20	39	7	8	5	10	85	79	65	30	34	45	7	8	8	8	85
507-00-093	0	0	0	0	0	0	0	0	0	NA	NA	NA	0	0	0	0	0	0	0	1	49	15	17	29	16	11	12	10	130	109	59	23	23	38	8	8	7	10	90	86	68	33	39	49	8	9	10	10	90
507-00-095	0	0	0	0	1	0	0	0	0	0	0	0	NA	NA	NA	0	0	0	1	0	43	12	12	28	10	6	7	8	100	79	58	24	26	39	7	8	8	9	85	89	67	33	39	46	7	9	9	8	85
507-00-096	0	0	0	0	0	0	0	1	0	NA	NA	NA	NA	NA	NA	0	24	0	0	0	46	13	14	29	14	8	10	10	120	94	57	24	26	40	8	9	8	11	90	91	66	32	38	50	7	9	9	11	85
507-00-097	0	0	0	0	0	0	0	0	0	0	0	0	NA	NA	NA	0	0	0	1	0	50	15	16	30	16	11	11	11	130	106	58	24	26	39	8	9	8	10	90	91	66	33	38	53	7	9	9	13	85
507-00-100	0	0	0	0	0	0	0	0	0	0	0	0	NA	NA	NA	0	0	0	1	0	44	13	12	30	12	8	8	11	110	89	58	25	21	37	8	9	6	9	90	86	66	32	37	50	7	9	9	11	85
507-00-103	0	0	0	0	0	0	0	0	0	0	0	0	0	0	0	0	0	0	1	1	48	15	12	31	13	10	7	11	115	91	61	24	20	40	9	8	5	11	95	79	67	33	26	49	7	9	5	10	85
507-00-105	0	0	0	0	0	0	0	0	0	0	0	0	0	0	0	0	0	0	1	1	52	17	17	31	16	12	11	11	130	109	65	26	31	40	10	9	10	11	100	97	66	29	38	47	7	8	9	9	85
507-00-107	0	0	0	0	0	0	0	0	0	0	0	0	0	0	0	0	0	0	1	1	47	17	18	31	13	12	12	11	115	112	56	25	32	40	7	9	11	11	85	100	66	34	40	50	7	9	10	10	85
507-00-108	1	1	0	1	0	0	1	1	0	8880	4896	0	NA	NA	NA	9240	912	0	1	0	47	14	19	30	13	9	12	10	115	103	56	24	25	39	7	8	7	10	85	86	66	31	39	50	7	8	9	10	85
507-00-110	0	0	0	0	0	0	0	0	0	NA	NA	NA	0	0	0	0	0	0	0	1	48	15	16	32	13	10	10	13	115	100	67	28	33	42	12	11	12	13	110	109	69	33	40	51	8	9	10	11	90
507-00-113	0	0	0	0	0	0	0	0	0	NA	NA	NA	NA	NA	NA	0	0	0	0	0	42	14	17	30	11	9	12	11	105	103	64	26	34	42	9	9	11	11	95	100	69	34	40	48	8	9	10	10	90
507-00-114	0	1	0	0	0	0	0	0	0	0	456	0	NA	NA	NA	0	0	0	1	0	46	15	14	30	14	11	10	11	120	103	60	25	30	39	9	9	10	10	95	97	69	35	39	52	8	9	9	11	90
507-00-115	0	0	0	0	0	0	1	0	0	NA	NA	NA	0	0	0	1200	0	0	0	1	43	14	16	31	12	9	11	13	110	100	56	24	23	37	7	9	7	9	85	89	66	32	38	45	7	9	9	8	85
507-00-116	0	0	0	0	0	0	0	0	0	NA	NA	NA	0	0	0	0	0	0	0	1	48	17	19	30	13	12	12	10	115	112	59	24	22	40	8	8	6	11	90	83	68	34	36	46	7	9	8	8	85
507-00-119	0	0	0	1	0	0	1	0	0	0	0	0	NA	NA	NA	2640	0	0	1	0	45	11	11	27	12	5	6	7	110	74	61	23	21	40	8	8	5	10	90	79	66	35	34	48	7	9	8	9	85
507-00-120	0	0	0	0	0	0	0	1	0	0	0	0	0	0	0	0	48	0	1	1	46	13	12	29	14	8	8	10	120	89	56	24	28	38	7	8	9	9	85	91	66	28	39	45	7	7	10	8	85
507-00-121	0	0	0	0	0	0	0	0	0	NA	NA	NA	0	0	0	0	0	0	0	1	48	11	18	31	15	6	13	13	125	97	59	23	29	38	7	8	9	9	85	91	70	35	39	52	8	10	10	12	90
507-00-122	0	1	0	0	0	0	NA	NA	NA	0	120	0	NA	NA	NA	NA	NA	NA	1	0	45	11	16	31	13	6	11	13	115	91	NA	NA	NA	NA	NA	NA	NA	NA	NA	NA	68	31	32	45	8	8	7	8	90
507-00-129	0	0	0	0	0	0	0	0	0	0	0	0	NA	NA	NA	0	0	0	1	0	42	13	13	28	11	8	9	9	105	91	58	25	21	40	8	9	6	11	90	86	66	32	34	49	7	9	8	10	85
507-00-131	0	0	0	0	0	0	1	1	0	0	0	0	NA	NA	NA	19872	144	0	1	0	44	13	13	30	11	7	8	10	105	86	63	27	29	41	9	9	9	11	95	94	71	33	39	49	8	9	9	10	90
507-00-132	0	0	0	0	0	0	0	0	0	NA	NA	NA	NA	NA	NA	0	0	0	0	0	43	14	14	30	12	9	10	11	110	97	57	24	23	39	8	9	7	10	90	89	66	34	39	53	7	9	10	13	85
507-00-134	0	0	0	0	0	0	NA	NA	NA	NA	NA	NA	0	0	0	NA	NA	NA	0	1	50	15	12	30	16	11	8	11	130	97	NA	NA	NA	NA	NA	NA	NA	NA	NA	NA	66	31	29	47	7	8	6	9	85
507-00-135	0	0	0	0	0	0	1	0	0	NA	NA	NA	NA	NA	NA	10272	0	0	0	0	40	11	14	30	10	6	10	11	100	89	56	26	28	39	7	10	9	10	85	97	66	29	30	49	7	8	7	10	85
507-00-137	0	0	0	0	0	0	0	0	1	NA	NA	NA	NA	NA	NA	0	0	24	0	0	47	13	12	31	14	8	8	13	120	89	55	25	21	38	7	9	6	10	85	86	67	33	38	47	7	9	9	9	85
507-00-138	0	0	0	0	0	0	0	1	0	NA	NA	NA	NA	NA	NA	0	72	0	0	0	44	14	12	30	10	8	6	9	100	83	58	24	23	40	7	8	6	10	85	83	69	33	39	50	8	9	9	10	90
507-00-139	0	0	0	0	0	0	0	0	0	NA	NA	NA	0	0	0	0	0	0	0	1	50	12	17	30	16	7	12	11	130	97	58	26	32	40	8	10	11	11	90	103	66	32	38	47	7	8	9	9	85
507-00-140	0	0	0	0	0	0	0	0	0	0	0	0	NA	NA	NA	0	0	0	1	0	48	18	12	30	15	14	8	11	125	106	63	24	31	41	9	8	10	11	95	94	71	32	40	53	8	9	10	13	90
508-00-001	0	0	0	1	1	0	0	0	0	0	0	0	NA	NA	NA	0	0	0	1	0	43	10	10	27	10	4	5	7	100	68	60	24	25	41	8	8	7	11	90	86	69	34	36	45	8	9	8	8	90
508-00-002	0	0	0	0	0	0	0	0	0	NA	NA	NA	0	0	0	0	0	0	0	1	38	10	11	27	7	4	6	7	85	71	59	22	23	41	8	7	7	11	90	83	65	31	22	44	6	8	4	7	80
508-00-003	1	0	0	1	0	0	1	0	0	1080	0	0	9768	0	0	2400	0	0	1	1	38	11	13	28	9	6	9	9	95	86	62	22	23	35	9	7	7	7	95	83	67	33	37	52	7	9	9	11	85
508-00-005	0	0	0	1	1	0	0	1	0	0	0	0	68640	2136	0	0	2328	0	1	1	38	10	10	26	7	4	5	7	85	68	56	21	23	40	7	7	7	11	85	83	66	26	29	42	7	6	6	7	85
508-00-007	0	0	0	1	1	0	1	1	0	NA	NA	NA	432	168	0	528	72	0	0	1	40	12	12	28	10	7	8	9	100	86	65	28	24	42	11	11	7	13	105	94	71	33	32	46	8	9	7	8	90
508-00-008	0	0	0	0	0	0	1	0	0	NA	NA	NA	0	0	0	1344	0	0	0	1	38	11	11	26	9	6	7	8	95	79	62	24	25	43	10	9	8	14	100	91	69	28	29	44	8	7	6	7	90
508-00-010	0	0	0	0	0	0	0	0	0	NA	NA	NA	NA	NA	NA	0	0	0	0	0	42	10	11	29	11	5	7	10	105	77	63	24	24	41	9	8	7	11	95	86	69	28	29	46	8	7	6	8	90
508-00-017	0	0	0	0	0	0	0	0	0	0	0	0	0	0	0	0	0	0	1	1	42	12	13	28	10	6	8	8	100	83	65	24	23	40	10	8	6	10	100	83	68	28	28	44	7	7	5	7	85
508-00-019	0	0	0	1	0	0	1	0	0	NA	NA	NA	4200	0	0	240	0	0	0	1	45	12	13	28	12	6	8	8	110	83	65	25	25	43	10	8	7	12	100	86	66	28	29	46	7	7	6	8	85
508-00-021	1	0	0	0	0	0	0	0	0	528	0	0	0	0	0	0	0	0	1	1	37	11	12	30	8	6	8	11	90	83	59	22	23	40	8	7	7	11	90	83	66	28	28	48	7	7	5	9	85
508-00-022	0	0	0	0	1	0	0	1	0	0	0	0	0	168	0	0	48	0	1	1	39	11	11	27	9	6	7	8	95	79	57	23	22	39	7	8	6	10	85	83	66	30	33	50	7	8	7	10	85
508-00-023	0	0	0	0	0	0	0	0	0	0	0	0	0	0	0	0	0	0	1	1	41	12	13	28	10	7	9	9	100	89	66	25	25	42	10	8	7	12	100	86	67	33	33	51	7	9	8	11	85
508-00-024	0	0	0	0	0	0	0	0	0	0	0	0	0	0	0	0	0	0	1	1	39	14	13	28	9	9	9	9	95	94	56	24	24	43	7	8	7	13	85	86	67	28	29	42	7	7	6	7	85
508-00-025	0	0	0	1	0	0	0	0	0	NA	NA	NA	NA	NA	NA	0	0	0	0	0	42	13	13	28	11	8	9	9	105	91	66	25	25	43	11	9	7	13	105	89	67	29	32	47	7	8	7	9	85
508-00-026	0	0	0	0	0	0	0	0	0	NA	NA	NA	0	0	0	0	0	0	0	1	44	14	13	29	11	9	8	9	105	91	66	26	27	44	10	9	8	13	100	91	68	34	34	54	7	9	8	12	85
508-00-027	0	0	0	0	0	0	1	0	0	0	0	0	0	0	0	4200	0	0	1	1	38	12	13	28	9	7	9	9	95	89	59	24	24	41	7	8	7	11	85	86	69	31	33	53	8	8	7	12	90
508-00-028	1	0	0	0	0	0	1	1	0	2040	0	0	NA	NA	NA	17568	144	0	1	0	39	12	13	28	9	7	9	9	95	89	63	25	25	43	9	9	7	13	95	89	66	31	30	47	7	8	6	9	85
508-00-029	0	0	0	0	0	0	0	0	0	NA	NA	NA	NA	NA	NA	0	0	0	0	0	42	14	13	29	10	9	8	9	100	91	63	23	24	41	9	8	7	11	95	86	67	26	30	54	7	7	7	13	85
508-00-032	0	0	0	1	0	0	0	1	0	NA	NA	NA	NA	NA	NA	0	192	0	0	0	40	12	13	28	10	7	9	9	100	89	57	23	23	40	8	8	7	11	90	86	68	28	29	47	8	7	6	9	90
508-00-033	0	0	0	0	0	0	1	0	0	0	0	0	0	0	0	2640	0	0	1	1	39	14	13	26	9	9	9	8	95	94	57	23	22	42	8	8	6	13	90	83	67	27	28	42	7	7	6	7	85
508-00-036	0	0	0	1	0	0	1	1	0	0	0	0	NA	NA	NA	240	48	0	1	0	41	13	14	28	9	7	9	8	95	89	63	23	26	42	9	8	8	12	95	89	66	27	28	49	7	7	6	10	85
508-00-037	0	0	0	0	0	0	0	0	0	NA	NA	NA	0	0	0	0	0	0	0	1	37	13	13	27	7	7	8	7	85	86	67	25	24	44	11	9	7	14	105	89	70	28	32	52	8	7	7	11	90
508-00-038	0	0	0	1	0	0	0	0	0	NA	NA	NA	NA	NA	NA	0	0	0	0	0	40	12	13	28	10	7	9	9	100	89	58	23	24	42	8	8	7	12	90	86	64	30	34	51	6	8	8	11	80
508-00-041	0	0	0	0	0	0	1	0	0	0	0	0	NA	NA	NA	192	0	0	1	0	41	13	10	27	9	7	5	7	95	77	64	23	26	39	10	8	8	10	100	89	66	33	32	49	7	9	7	10	85
508-00-042	0	0	0	0	0	0	0	0	0	NA	NA	NA	NA	NA	NA	0	0	0	0	0	42	14	15	29	9	8	9	8	95	91	59	23	25	41	7	8	7	11	85	86	69	26	31	49	8	6	7	10	90
508-00-043	0	0	0	0	0	0	0	0	0	NA	NA	NA	0	0	0	0	0	0	0	1	40	13	12	26	10	8	8	8	100	89	61	24	24	43	9	9	7	14	95	89	71	34	29	53	8	9	6	13	90
508-00-047	0	0	0	0	0	0	1	0	0	NA	NA	NA	NA	NA	NA	384	0	0	0	0	40	10	11	28	9	4	6	8	95	71	61	24	25	41	8	8	7	11	90	86	65	27	29	45	6	6	6	8	80
508-00-048	0	0	0	0	0	0	0	1	0	0	0	0	NA	NA	NA	0	48	0	1	0	37	13	16	29	8	8	11	10	90	97	58	24	25	41	8	9	8	12	90	91	66	27	29	48	7	7	6	10	85
508-00-050	1	0	0	0	0	0	1	1	0	NA	NA	NA	0	0	0	1752	24	0	0	1	36	12	14	27	7	7	10	8	85	91	61	27	25	44	9	10	8	15	95	94	64	29	30	42	6	8	7	7	80
508-00-051	0	0	0	0	1	0	0	0	0	0	0	0	0	120	0	0	0	0	1	1	37	12	11	27	8	7	7	8	90	83	64	26	26	42	11	10	8	13	105	94	67	27	30	45	7	7	7	8	85
508-00-052	1	0	0	1	0	0	0	0	0	1680	0	0	NA	NA	NA	0	0	0	1	0	35	12	11	27	7	7	7	8	85	83	57	24	24	41	8	9	7	12	90	89	64	26	29	44	6	7	6	8	80
508-00-053	0	0	0	0	0	0	1	0	0	0	0	0	NA	NA	NA	1920	0	0	1	0	38	12	12	28	9	7	8	9	95	86	62	23	26	41	10	8	8	12	100	89	64	28	30	48	6	7	7	10	80
508-00-054	0	0	0	0	1	0	0	1	0	0	0	0	NA	NA	NA	0	48	0	1	0	40	13	13	26	10	8	9	8	100	91	57	22	24	41	8	8	7	12	90	86	64	31	29	43	6	8	6	8	80
508-00-055	0	0	0	0	0	0	1	1	1	NA	NA	NA	NA	NA	NA	11904	144	24	0	0	39	12	14	27	9	7	10	8	95	91	58	24	24	42	8	8	7	12	90	86	64	28	26	47	6	7	5	9	80
508-00-058	0	0	0	0	0	0	0	0	0	NA	NA	NA	0	0	0	0	0	0	0	1	42	12	16	27	11	7	11	8	105	94	59	23	25	41	8	8	8	12	90	89	69	32	31	50	8	9	7	11	90
508-00-059	0	0	0	0	1	0	0	1	0	NA	NA	NA	0	48	0	0	48	0	0	1	42	13	13	28	11	8	9	9	105	91	68	28	27	44	10	10	8	12	100	94	67	30	31	48	7	8	7	10	85
508-00-060	0	0	0	1	0	0	0	1	0	NA	NA	NA	NA	NA	NA	0	96	0	0	0	41	13	14	28	10	8	10	9	100	94	67	26	25	43	12	10	8	14	110	94	69	32	33	52	8	9	8	12	90
508-00-065	0	0	0	0	0	0	1	1	0	NA	NA	NA	NA	NA	NA	47328	240	0	0	0	39	13	15	29	9	8	10	10	95	94	61	26	27	41	9	10	9	12	95	97	67	26	32	50	7	7	7	11	85
508-00-066	0	0	0	0	0	0	1	1	0	NA	NA	NA	0	0	0	864	96	0	0	1	40	13	14	29	10	8	10	10	100	94	60	24	25	39	9	9	8	10	95	91	67	27	29	45	7	7	6	8	85
508-00-067	0	0	0	0	0	1	1	0	1	NA	NA	NA	0	0	600	840	0	24	0	1	37	11	12	26	8	6	8	8	90	83	55	23	23	42	7	8	7	13	85	86	64	25	29	44	6	6	6	8	80
508-00-068	0	0	0	0	0	0	0	0	0	NA	NA	NA	0	0	0	0	0	0	0	1	39	10	12	26	9	5	8	8	95	79	57	23	23	40	8	8	7	11	90	86	69	27	31	47	8	7	7	9	90
508-00-070	0	0	0	0	0	0	0	0	0	0	0	0	0	0	0	0	0	0	1	1	42	14	15	29	11	9	10	10	105	97	60	24	23	43	9	9	7	14	95	89	68	28	31	49	8	7	7	10	90
508-00-071	0	0	0	1	0	0	0	1	0	NA	NA	NA	NA	NA	NA	0	144	0	0	0	42	12	14	29	11	7	10	10	105	91	61	26	26	42	9	10	8	13	95	94	68	29	29	45	8	8	6	8	90
508-00-076	1	0	0	0	0	0	0	0	0	NA	NA	NA	0	0	0	0	0	0	0	1	44	14	13	27	12	9	9	8	110	94	61	25	27	37	9	9	9	9	95	94	69	29	31	46	8	8	7	9	90
508-00-079	0	0	0	0	0	0	1	0	0	NA	NA	NA	NA	NA	NA	1368	0	0	0	0	37	12	12	27	8	7	8	8	90	86	58	22	23	39	8	8	7	10	90	86	70	32	33	51	8	9	8	11	90
508-00-082	0	0	0	0	0	0	0	0	0	NA	NA	NA	NA	NA	NA	0	0	0	0	0	45	15	16	29	12	10	10	9	110	100	59	25	23	41	8	9	7	11	90	89	67	29	33	48	7	8	8	10	85
508-00-083	0	0	0	0	0	0	0	0	0	0	0	0	0	0	0	0	0	0	1	1	42	14	15	29	11	9	10	10	105	97	60	21	26	39	9	7	8	10	95	86	67	29	33	47	7	8	8	9	85
508-00-084	0	0	0	0	0	0	1	0	0	0	0	0	NA	NA	NA	840	0	0	1	0	45	15	14	29	13	11	10	10	115	103	65	26	25	41	10	9	7	11	100	89	69	31	34	47	8	8	8	9	90
508-00-085	0	0	0	0	0	0	0	0	0	NA	NA	NA	NA	NA	NA	0	0	0	0	0	37	13	13	27	8	8	9	8	90	91	60	25	24	43	8	9	7	13	90	89	69	28	33	47	8	7	8	9	90
508-00-087	0	1	1	0	0	0	0	1	0	0	24	504	NA	NA	NA	0	24	0	1	0	38	12	13	28	9	7	9	9	95	89	61	27	24	43	9	10	7	14	95	91	66	29	29	44	7	7	6	7	85
508-00-088	0	0	0	0	0	0	1	0	0	0	0	0	NA	NA	NA	3168	0	0	1	0	41	13	13	28	10	8	9	9	100	91	53	20	23	33	6	7	7	6	80	83	64	25	26	39	6	6	5	6	80
508-00-090	0	0	0	0	0	0	1	1	0	NA	NA	NA	0	0	0	504	72	0	0	1	42	13	14	28	10	7	9	8	100	89	58	26	25	39	7	9	7	9	85	89	68	28	33	44	7	7	7	7	85
508-00-091	0	0	0	0	0	0	0	0	0	NA	NA	NA	NA	NA	NA	0	0	0	0	0	41	12	14	29	10	7	10	10	100	91	63	23	24	40	10	8	7	11	100	86	68	30	30	48	8	8	7	10	90
508-00-092	0	0	0	0	0	0	1	0	0	0	0	0	0	0	0	360	0	0	1	1	42	13	15	28	11	8	10	9	105	94	59	24	24	40	8	9	7	11	90	89	65	27	28	43	7	7	6	8	85
508-00-093	0	0	0	0	0	0	0	0	0	0	0	0	0	0	0	0	0	0	1	1	42	14	13	28	9	8	7	8	95	86	63	28	28	43	8	10	8	12	90	94	69	30	33	50	8	8	7	10	90
508-00-094	0	0	0	0	0	0	1	0	0	NA	NA	NA	0	0	0	480	0	0	0	1	44	15	14	28	12	11	10	9	110	103	55	24	24	39	6	8	7	10	80	86	65	26	30	42	6	6	6	7	80
508-00-095	0	1	0	0	0	0	0	0	0	NA	NA	NA	0	0	0	0	0	0	0	1	41	13	14	29	10	8	10	10	100	94	62	25	26	44	10	9	8	15	100	91	68	26	30	48	7	6	6	9	85
508-00-097	0	0	0	0	0	0	0	0	0	NA	NA	NA	NA	NA	NA	0	0	0	0	0	44	14	13	30	11	9	8	10	105	91	59	24	24	43	8	8	7	13	90	86	64	25	27	42	6	6	6	7	80
508-00-099	0	0	0	1	1	0	1	0	0	NA	NA	NA	1968	24	0	2280	0	0	0	1	43	14	14	30	10	9	9	10	100	94	67	28	29	46	11	10	9	17	105	97	70	31	33	49	8	8	8	10	90
508-00-100	0	0	0	0	0	0	1	0	0	0	0	0	0	0	0	240	0	0	1	1	43	12	13	29	10	6	8	9	100	83	65	26	27	44	10	9	8	14	100	91	65	29	28	42	7	8	6	7	85
508-00-101	0	0	0	0	0	0	0	1	0	0	0	0	NA	NA	NA	0	504	0	1	0	43	14	14	28	12	9	10	9	110	97	58	23	23	38	8	8	7	10	90	86	66	27	26	44	7	7	5	8	85
508-00-103	0	0	0	1	0	0	0	0	0	0	0	0	NA	NA	NA	0	0	0	1	0	39	13	14	28	9	8	10	9	95	94	62	25	24	39	10	9	7	10	100	89	69	30	30	48	8	8	7	10	90
508-00-104	0	0	0	1	0	0	0	0	0	NA	NA	NA	1128	0	0	0	0	0	0	1	45	13	15	29	13	8	10	10	115	94	56	24	25	42	7	9	8	13	85	91	69	27	26	42	8	7	5	7	90
508-00-106	1	0	0	0	0	0	1	0	0	2424	0	0	0	0	0	360	0	0	1	1	39	13	15	30	8	7	9	10	90	89	56	22	23	39	7	8	7	10	85	86	70	31	32	46	8	8	7	9	90
508-00-107	0	0	0	0	1	0	0	1	0	0	0	0	NA	NA	NA	0	72	0	1	0	44	12	15	28	11	6	9	8	105	86	61	25	26	44	8	8	8	13	90	89	69	31	33	49	8	8	8	10	90
508-00-109	0	0	0	0	1	0	0	1	0	NA	NA	NA	0	72	0	0	96	0	0	1	42	13	14	30	10	7	9	10	100	89	64	23	24	41	9	8	7	11	95	86	69	26	29	45	8	7	6	8	90
508-00-110	0	0	0	0	0	0	0	1	0	0	0	0	NA	NA	NA	0	648	0	1	0	44	14	14	30	11	9	9	10	105	94	62	24	24	40	8	8	7	9	90	86	65	25	27	44	7	6	6	8	85
508-00-111	0	0	0	0	0	0	0	0	0	NA	NA	NA	0	0	0	0	0	0	0	1	42	13	15	30	10	7	9	10	100	89	61	24	26	40	9	8	8	11	95	89	64	26	27	42	6	7	6	7	80
508-00-112	0	0	0	0	0	0	0	1	0	0	0	0	NA	NA	NA	0	24	0	1	0	45	14	14	30	13	9	10	11	115	97	58	24	22	38	8	9	6	10	90	86	70	33	33	51	8	9	8	11	90
508-00-114	0	0	0	0	0	0	0	1	0	NA	NA	NA	NA	NA	NA	0	48	0	0	0	43	12	13	28	10	6	8	8	100	83	65	22	26	40	10	7	8	11	100	86	67	29	30	42	7	8	7	7	85
508-00-115	0	0	0	0	0	0	0	0	0	0	0	0	0	0	0	0	0	0	1	1	43	14	14	30	12	9	10	11	110	97	62	26	24	43	10	10	7	14	100	91	69	31	32	50	8	8	7	11	90
508-00-117	0	0	0	1	0	0	0	0	0	NA	NA	NA	NA	NA	NA	0	0	0	0	0	44	15	14	30	11	10	9	10	105	97	66	27	28	45	11	10	9	15	105	97	69	32	35	54	8	8	8	12	90
508-00-120	1	0	0	1	0	0	0	0	0	NA	NA	NA	576	0	0	0	0	0	0	1	45	15	16	31	10	9	9	10	100	94	58	24	32	40	7	8	10	10	85	94	69	34	32	49	8	9	7	10	90
508-00-122	0	0	0	0	1	0	0	1	0	NA	NA	NA	NA	NA	NA	0	72	0	0	0	44	14	14	29	11	9	9	9	105	94	64	25	25	41	9	8	7	11	95	86	65	32	34	49	6	8	8	10	80
508-00-123	0	0	0	0	0	0	0	1	0	0	0	0	NA	NA	NA	0	120	0	1	0	41	12	13	28	10	7	9	9	100	89	61	24	23	41	9	9	7	12	95	89	65	27	31	46	7	7	7	9	85
508-00-125	0	0	0	0	0	0	0	0	0	0	0	0	NA	NA	NA	0	0	0	1	0	44	13	12	29	12	8	8	10	110	89	63	27	29	43	10	10	10	14	100	100	68	35	32	51	8	10	7	11	90
508-00-126	0	0	0	0	0	0	0	0	0	0	0	0	0	0	0	0	0	0	1	1	42	15	15	30	11	11	10	11	105	103	65	27	24	42	11	10	7	13	105	91	69	37	31	54	8	11	7	13	90
508-00-127	0	0	0	NA	NA	NA	0	0	0	0	0	0	NA	NA	NA	0	0	0	1	0	43	14	15	28	12	9	10	9	110	97	58	24	22	41	8	8	6	11	90	83	69	33	31	50	8	9	7	11	90
508-00-131	0	0	0	1	1	0	0	0	0	0	0	0	8640	48	0	0	0	0	1	1	44	14	15	29	12	9	10	10	110	97	60	24	17	44	9	9	5	15	95	83	67	30	29	49	7	8	6	10	85
508-00-132	0	0	0	1	1	0	0	1	0	0	0	0	37320	3000	0	0	432	0	1	1	41	14	15	31	10	9	10	13	100	97	57	25	22	39	8	9	6	10	90	86	67	30	31	45	7	8	7	8	85
509-00-002	0	0	0	1	0	0	1	0	0	0	0	0	14136	0	0	432	0	0	1	1	44	14	18	31	12	9	13	13	110	106	61	26	28	39	9	9	9	10	95	94	65	35	32	47	7	10	7	9	85
509-00-003	0	0	0	0	0	0	1	0	0	NA	NA	NA	0	0	0	5160	0	0	0	1	45	14	21	30	13	9	15	11	115	112	64	26	27	40	10	9	8	11	100	91	71	36	35	50	8	10	8	11	90
509-00-004	0	0	0	0	0	0	0	0	0	0	0	0	0	0	0	0	0	0	1	1	43	12	18	31	12	7	13	13	110	100	56	26	26	39	7	9	8	10	85	91	75	33	37	49	10	9	9	10	100
509-00-006	0	0	0	0	0	0	0	0	0	NA	NA	NA	NA	NA	NA	0	0	0	0	0	48	13	12	32	15	8	8	14	125	89	63	28	25	41	9	10	7	11	95	91	70	36	34	51	8	10	8	11	90
509-00-007	0	0	0	0	1	0	1	0	0	NA	NA	NA	0	216	0	288	0	0	0	1	44	12	12	28	12	7	8	9	110	86	55	22	25	39	6	7	7	9	80	83	67	36	36	47	7	10	9	9	85
509-00-008	0	0	0	0	0	0	0	0	0	0	0	0	NA	NA	NA	0	0	0	1	0	41	12	13	31	10	7	9	13	100	89	63	24	31	39	10	9	11	10	100	100	66	31	35	46	7	8	8	8	85
509-00-014	0	0	0	0	0	0	1	0	0	0	0	0	0	0	0	24	0	0	1	1	44	11	12	30	11	5	7	10	105	77	62	24	23	41	9	8	6	11	95	83	70	30	34	46	8	8	8	8	90
509-00-015	0	0	0	1	0	0	0	0	0	0	0	0	NA	NA	NA	0	0	0	1	0	49	13	16	30	13	7	9	9	115	89	61	28	24	41	8	10	7	10	90	91	67	30	35	49	7	8	8	10	85
509-00-019	0	0	0	0	0	0	0	0	0	NA	NA	NA	NA	NA	NA	0	0	0	0	0	47	12	13	30	14	7	9	11	120	89	59	23	28	38	8	8	9	10	90	91	68	32	36	46	8	9	9	9	90
509-00-020	0	0	0	0	0	0	1	1	0	0	0	0	NA	NA	NA	168	72	0	1	0	43	13	14	29	12	8	10	10	110	94	60	24	24	37	8	8	7	8	90	86	67	24	34	50	7	6	8	11	85
509-00-022	1	0	0	0	0	0	1	1	0	312	0	0	NA	NA	NA	77568	216	0	1	0	47	12	16	32	12	6	9	11	110	86	60	23	26	38	8	8	8	9	90	89	66	33	35	48	7	9	8	9	85
509-00-023	0	0	0	0	0	0	0	0	0	NA	NA	NA	0	0	0	0	0	0	0	1	42	11	12	30	11	6	8	11	105	83	60	25	27	38	9	9	9	10	95	94	69	35	33	48	8	10	8	10	90
510-00-001	0	0	0	0	0	0	0	0	0	0	0	0	0	0	0	0	0	0	1	1	44	15	16	28	12	11	11	9	110	106	58	24	26	39	8	9	8	10	90	91	73	29	37	53	9	7	9	12	95
510-00-003	0	0	0	0	0	0	0	0	0	NA	NA	NA	NA	NA	NA	0	0	0	0	0	39	14	18	28	9	9	13	9	95	106	58	21	25	38	8	7	7	9	90	83	71	35	36	52	8	9	8	11	90
510-00-004	0	0	0	1	0	0	0	0	0	NA	NA	NA	2424	0	0	0	0	0	0	1	40	15	15	28	9	10	9	8	95	97	56	23	25	39	6	8	7	9	80	86	71	31	33	45	8	8	7	8	90
510-00-005	0	0	0	0	0	0	0	0	0	0	0	0	0	0	0	0	0	0	1	1	43	16	14	28	12	12	10	9	110	106	61	25	26	39	9	9	8	10	95	91	73	35	36	47	9	10	9	9	95
510-00-007	1	0	0	0	0	0	1	0	0	NA	NA	NA	NA	NA	NA	7272	0	0	0	0	39	16	14	28	8	11	9	8	90	100	56	22	25	35	6	7	7	6	80	83	65	32	36	44	6	8	8	7	80
510-00-008	0	0	0	1	0	0	0	0	0	NA	NA	NA	NA	NA	NA	0	0	0	0	0	38	14	10	29	9	9	6	10	95	86	65	22	24	38	10	7	7	9	100	83	67	34	30	48	7	9	6	9	85
510-00-009	0	0	0	1	0	0	1	0	0	NA	NA	NA	1560	0	0	7224	0	0	0	1	39	12	11	30	9	7	7	11	95	83	54	23	20	37	6	8	6	9	80	83	71	31	31	50	8	8	7	11	90
510-00-010	1	0	0	0	0	0	1	1	0	1608	0	0	NA	NA	NA	10824	72	0	1	0	43	14	13	30	12	9	9	11	110	94	59	25	28	38	8	9	9	10	90	94	71	38	37	49	8	11	9	10	90
510-00-011	0	0	0	1	0	0	1	0	0	NA	NA	NA	NA	NA	NA	7416	0	0	0	0	39	14	11	30	9	9	7	11	95	89	59	20	20	35	8	7	6	7	90	79	66	31	35	46	7	8	8	8	85
510-00-012	0	0	0	0	0	0	1	0	0	0	0	0	0	0	0	288	0	0	1	1	37	15	17	26	8	11	12	8	90	109	54	23	21	36	6	8	6	8	80	83	65	30	32	48	6	8	7	9	80
510-00-015	0	0	0	0	0	0	0	0	0	0	0	0	NA	NA	NA	0	0	0	1	0	38	14	12	30	9	9	8	11	95	91	53	21	20	36	6	7	6	8	80	79	65	32	29	41	6	8	6	6	80
510-00-017	0	0	0	0	0	0	0	0	0	0	0	0	0	0	0	0	0	0	1	1	44	13	19	29	12	8	13	10	110	103	59	26	25	39	8	9	7	10	90	89	66	29	35	50	7	8	8	11	85
510-00-021	0	0	0	0	0	0	1	1	0	0	0	0	NA	NA	NA	192	24	0	1	0	43	14	16	28	12	9	11	9	110	100	55	27	30	41	6	10	10	11	80	100	70	37	38	51	8	11	9	11	90
510-00-023	0	0	0	0	0	0	1	1	0	NA	NA	NA	NA	NA	NA	2256	24	0	0	0	44	11	12	27	11	5	7	7	105	77	59	22	21	36	7	7	5	7	85	77	66	30	33	54	7	8	7	12	85
510-00-024	0	0	0	0	0	0	0	0	0	NA	NA	NA	0	0	0	0	0	0	0	1	39	12	11	26	9	7	7	8	95	83	54	25	23	40	6	9	7	11	80	89	68	32	35	48	8	9	8	10	90
510-00-026	0	0	0	1	0	0	0	0	0	0	0	0	NA	NA	NA	0	0	0	1	0	40	14	18	30	9	9	12	10	95	103	56	24	19	37	7	8	5	8	85	79	67	31	36	50	7	8	8	10	85
510-00-029	0	0	0	0	0	0	0	0	0	NA	NA	NA	NA	NA	NA	0	0	0	0	0	41	13	13	28	10	8	9	9	100	91	52	20	20	34	5	6	5	6	75	74	68	32	35	52	7	8	8	11	85
510-00-030	0	0	0	1	0	0	0	0	0	NA	NA	NA	624	0	0	0	0	0	0	1	45	12	11	29	13	7	7	10	115	83	55	22	24	35	6	7	7	7	80	83	73	33	39	53	9	9	10	13	95
510-00-031	0	0	0	0	0	0	1	0	0	NA	NA	NA	NA	NA	NA	5520	0	0	0	0	38	15	12	27	9	11	8	8	95	97	55	22	23	36	6	7	7	8	80	83	68	31	34	49	8	8	8	10	90
510-00-033	0	0	0	0	0	0	0	0	0	NA	NA	NA	0	0	0	0	0	0	0	1	44	12	13	29	11	6	8	9	105	83	60	23	22	35	8	8	6	7	90	83	68	32	34	53	7	8	8	12	85
510-00-035	0	0	0	1	0	0	1	0	0	0	0	0	NA	NA	NA	408	0	0	1	0	39	14	13	29	9	9	9	10	95	94	54	22	24	36	6	7	7	8	80	83	67	36	36	53	7	10	9	13	85
510-00-036	0	0	0	0	0	0	0	0	0	0	0	0	NA	NA	NA	0	0	0	1	0	41	15	12	29	10	11	8	10	100	97	57	24	26	41	8	9	8	12	90	91	66	34	38	49	7	9	9	10	85
510-00-037	0	0	0	0	0	0	0	0	0	NA	NA	NA	NA	NA	NA	0	0	0	0	0	42	13	12	31	11	8	8	13	105	89	59	23	26	43	8	8	8	13	90	89	68	32	38	54	8	9	9	13	90
510-00-038	0	0	0	0	0	0	1	0	0	NA	NA	NA	NA	NA	NA	7008	0	0	0	0	39	13	10	29	8	7	5	9	90	77	54	21	20	37	6	7	5	8	80	77	68	36	35	49	7	10	8	10	85
510-00-039	0	0	0	0	0	0	0	0	0	NA	NA	NA	0	0	0	0	0	0	0	1	41	14	17	29	10	9	12	10	100	103	56	22	25	39	7	7	7	10	85	83	64	32	34	46	6	9	8	9	80
510-00-040	0	0	0	0	0	0	NA	NA	NA	0	0	0	0	0	0	NA	NA	NA	1	1	44	14	12	30	12	9	8	11	110	91	NA	NA	NA	NA	NA	NA	NA	NA	NA	NA	64	35	34	50	6	10	8	11	80
510-00-041	0	0	0	0	0	0	0	0	0	0	0	0	NA	NA	NA	0	0	0	1	0	44	14	13	29	12	9	9	10	110	94	57	22	25	40	7	7	7	11	85	83	65	36	37	54	7	10	9	13	85
510-00-042	0	0	0	0	0	0	0	0	0	0	0	0	0	0	0	0	0	0	1	1	40	15	12	28	10	11	8	9	100	97	63	24	31	41	9	8	10	11	95	94	67	36	37	50	7	10	9	11	85
510-00-043	0	0	0	0	0	0	0	0	0	NA	NA	NA	NA	NA	NA	0	0	0	0	0	39	13	13	30	9	8	9	11	95	91	56	22	20	37	7	7	5	8	85	77	64	29	35	53	6	8	8	13	80
510-00-044	1	0	0	0	0	0	0	0	0	1656	0	0	0	0	0	0	0	0	1	1	42	12	11	29	11	7	7	10	105	83	59	23	25	39	8	8	7	10	90	86	67	35	37	48	7	10	9	10	85
510-00-046	0	0	0	0	0	0	1	0	0	NA	NA	NA	NA	NA	NA	22320	0	0	0	0	39	15	12	29	8	10	7	9	90	91	57	23	22	37	7	8	6	8	85	83	67	35	35	48	7	10	8	10	85
510-00-051	0	0	0	0	0	0	1	0	0	NA	NA	NA	0	0	0	120	0	0	0	1	44	14	12	29	11	9	7	9	105	89	58	22	24	39	8	7	7	10	90	83	69	31	36	48	8	8	8	9	90
510-00-054	0	0	0	0	0	0	1	0	0	NA	NA	NA	NA	NA	NA	96	0	0	0	0	44	15	17	29	11	10	11	9	105	103	62	24	27	39	9	8	8	10	95	89	69	36	36	48	8	10	8	9	90
510-00-055	0	0	0	0	0	0	0	0	0	0	0	0	NA	NA	NA	0	0	0	1	0	43	12	12	28	12	7	8	9	110	86	57	24	24	39	8	9	7	10	90	89	67	27	29	45	7	7	6	8	85
510-00-057	0	0	0	0	0	0	0	0	0	0	0	0	NA	NA	NA	0	0	0	1	0	38	15	13	29	9	11	9	10	95	100	56	24	30	38	7	8	10	9	85	94	72	38	35	53	9	11	8	13	95
510-00-058	0	0	0	0	0	0	1	1	0	NA	NA	NA	NA	NA	NA	96	48	0	0	0	47	15	21	31	13	10	14	11	115	112	57	24	23	38	7	8	6	9	85	83	70	34	35	50	8	9	8	10	90
510-00-060	0	0	0	0	0	0	0	0	0	NA	NA	NA	0	0	0	0	0	0	0	1	41	14	13	31	10	9	9	13	100	94	61	23	25	39	9	8	8	10	95	89	66	34	39	49	7	9	10	10	85
510-00-064	0	0	0	0	0	0	0	0	0	NA	NA	NA	NA	NA	NA	0	0	0	0	0	37	12	17	28	7	6	11	8	85	91	59	28	24	41	8	10	7	11	90	91	69	30	35	47	8	8	8	9	90
510-00-066	0	0	0	0	0	0	0	0	0	NA	NA	NA	0	0	0	0	0	0	0	1	39	14	14	30	8	9	9	10	90	94	58	23	29	39	8	8	9	10	90	91	69	34	35	47	8	9	8	9	90
510-00-068	0	0	0	0	0	0	0	0	0	NA	NA	NA	0	0	0	0	0	0	0	1	42	13	15	27	10	7	9	7	100	89	59	26	23	39	8	9	7	10	90	89	68	31	36	45	8	8	9	8	90
510-00-069	0	0	0	1	0	0	0	0	0	0	0	0	NA	NA	NA	0	0	0	1	0	42	13	19	29	11	8	13	10	105	103	58	23	26	38	8	8	8	9	90	89	70	38	37	54	8	11	9	13	90
510-00-071	0	0	0	0	0	0	0	0	0	0	0	0	0	0	0	0	0	0	1	1	41	14	16	28	10	9	11	9	100	100	57	23	27	38	8	8	9	10	90	91	67	30	35	45	7	8	8	8	85
510-00-072	0	0	0	0	0	0	0	0	0	NA	NA	NA	0	0	0	0	0	0	0	1	41	13	11	29	10	8	7	10	100	86	56	23	26	38	7	8	8	10	85	89	68	31	34	46	8	8	8	9	90
510-00-073	0	0	0	0	0	0	0	0	0	NA	NA	NA	NA	NA	NA	0	0	0	0	0	39	13	12	29	9	8	8	10	95	89	57	23	20	38	8	8	6	10	90	83	68	29	35	47	8	8	8	9	90
510-00-074	0	0	0	0	0	0	0	0	0	0	0	0	0	0	0	0	0	0	1	1	41	15	12	29	10	11	8	10	100	97	56	22	26	38	7	7	8	9	85	86	70	39	37	52	8	12	9	12	90
510-00-076	0	0	0	0	0	0	1	1	0	0	0	0	NA	NA	NA	2280	72	0	1	0	45	15	11	30	13	11	7	11	115	94	62	23	26	40	10	8	8	11	100	89	70	36	35	48	8	10	8	9	90
510-00-078	0	0	0	0	0	0	1	0	0	0	0	0	0	0	0	360	0	0	1	1	43	13	12	29	10	7	7	9	100	83	60	24	28	39	8	8	9	10	90	91	70	35	36	45	8	9	8	8	90
510-00-080	0	0	0	0	0	0	1	0	0	NA	NA	NA	NA	NA	NA	17880	0	0	0	0	40	13	12	29	10	8	8	10	100	89	59	21	26	38	8	7	8	10	90	86	66	31	35	50	7	8	8	11	85
510-00-081	0	0	0	1	0	0	0	0	0	NA	NA	NA	NA	NA	NA	0	0	0	0	0	36	13	10	28	7	8	6	9	85	83	57	23	27	38	8	8	9	10	90	91	66	31	36	48	7	8	8	9	85
510-00-082	0	0	0	0	0	0	1	0	0	0	0	0	NA	NA	NA	2640	0	0	1	0	40	15	13	28	10	11	9	9	100	100	56	23	23	36	7	8	7	8	85	86	70	38	36	50	8	11	8	10	90
510-00-083	0	0	0	0	0	0	0	0	0	0	0	0	NA	NA	NA	0	0	0	1	0	39	14	15	29	8	9	9	9	90	94	56	22	25	38	7	7	7	9	85	83	70	37	37	50	8	11	9	11	90
510-00-085	0	0	0	0	0	0	0	0	0	0	0	0	NA	NA	NA	0	0	0	1	0	43	13	13	29	10	7	8	9	100	86	60	23	29	41	8	8	9	11	90	91	71	41	38	50	8	13	9	11	90
510-00-086	0	0	0	0	0	0	1	0	0	0	0	0	0	0	0	40560	0	0	1	1	45	17	12	30	12	12	7	10	110	97	60	24	29	39	8	8	9	10	90	91	70	31	35	50	8	8	8	11	90
510-00-087	0	0	0	1	0	0	1	1	1	0	0	0	11712	0	0	42336	24	432	1	1	41	13	13	29	10	8	9	10	100	91	56	22	24	38	7	8	7	10	85	86	69	30	35	49	8	8	8	10	90
510-00-088	0	0	0	0	0	0	0	0	0	NA	NA	NA	0	0	0	0	0	0	0	1	42	14	12	30	11	9	8	11	105	91	54	20	20	35	6	7	6	7	80	79	70	32	36	46	8	9	9	9	90
510-00-089	0	0	0	1	0	0	1	0	0	0	0	0	NA	NA	NA	456	0	0	1	0	40	13	10	29	10	8	6	10	100	83	56	23	26	39	7	8	8	10	85	89	70	30	36	48	8	8	9	10	90
510-00-091	0	0	0	0	0	0	1	1	1	NA	NA	NA	NA	NA	NA	62760	288	72	0	0	42	14	12	29	10	9	7	9	100	89	57	21	24	37	7	7	7	8	85	83	69	30	36	48	8	8	8	9	90
510-00-092	1	0	0	1	0	0	0	0	0	6600	0	0	10272	0	0	0	0	0	1	1	40	13	13	31	10	8	9	13	100	91	59	22	25	37	8	7	7	8	90	83	67	30	34	43	7	8	8	8	85
510-00-093	0	0	0	0	0	0	0	0	0	NA	NA	NA	0	0	0	0	0	0	0	1	42	14	16	30	11	9	11	11	105	100	56	21	23	38	7	7	7	9	85	83	70	37	36	52	8	10	8	11	90
510-00-095	0	0	0	0	0	0	0	0	0	0	0	0	0	0	0	0	0	0	1	1	42	14	17	31	11	9	12	13	105	103	57	22	27	37	7	7	8	8	85	86	67	30	35	47	7	8	8	9	85
510-00-096	0	0	0	0	0	0	0	0	0	0	0	0	0	0	0	0	0	0	1	1	42	15	13	29	11	11	9	10	105	100	60	23	27	38	9	8	9	10	95	91	69	35	36	48	8	10	9	10	90
511-00-002	0	0	0	0	0	0	1	0	0	NA	NA	NA	0	0	0	5400	0	0	0	1	33	13	12	29	5	7	7	9	75	83	59	23	24	37	8	8	7	8	90	86	68	28	34	49	7	7	8	10	85
511-00-003	0	0	0	0	0	0	1	0	0	NA	NA	NA	0	0	0	384	0	0	0	1	42	12	14	26	10	6	9	7	100	86	60	25	24	38	8	8	7	9	90	86	65	30	30	47	6	8	6	9	80
511-00-004	0	0	0	1	0	0	0	0	0	0	0	0	240	0	0	0	0	0	1	1	40	11	11	29	10	6	7	10	100	79	59	19	23	40	8	6	7	11	90	79	63	23	27	46	6	5	6	9	80
511-00-005	0	0	0	1	0	0	0	0	0	0	0	0	NA	NA	NA	0	0	0	1	0	39	11	10	30	9	6	6	11	95	77	56	23	22	37	7	8	6	9	85	83	66	34	28	45	7	9	6	8	85
511-00-006	0	0	0	0	0	0	0	0	0	0	0	0	0	0	0	0	0	0	1	1	43	12	13	28	12	7	9	9	110	89	57	21	26	37	8	7	8	9	90	86	66	28	32	46	7	7	7	9	85
511-00-007	0	0	0	0	0	0	0	0	0	NA	NA	NA	0	0	0	0	0	0	0	1	43	14	12	32	12	9	8	14	110	91	65	25	26	43	11	9	8	14	105	91	70	32	35	40	8	9	8	6	90
511-00-008	0	0	0	1	1	0	0	0	0	NA	NA	NA	1320	48	0	0	0	0	0	1	46	11	15	31	14	6	10	13	120	89	58	23	23	40	8	8	7	11	90	86	67	26	29	51	7	7	6	11	85
511-00-009	0	0	0	0	0	0	0	0	0	0	0	0	0	0	0	0	0	0	1	1	38	12	12	29	9	7	8	10	95	86	56	22	22	39	7	8	6	10	85	83	66	29	28	33	7	7	5	3	85
511-00-010	0	0	0	0	0	0	0	0	0	0	0	0	0	0	0	0	0	0	1	1	44	13	15	31	12	8	10	13	110	94	60	23	31	39	9	8	11	10	95	97	68	30	32	49	7	8	7	10	85
511-00-012	0	0	0	0	0	0	0	0	0	0	0	0	NA	NA	NA	0	0	0	1	0	50	13	15	35	16	8	10	18	130	94	72	24	22	42	16	9	6	13	130	86	74	38	38	55	9	11	9	14	95
511-00-013	0	0	0	1	0	0	0	0	0	0	0	0	NA	NA	NA	0	0	0	1	0	43	12	13	30	12	7	9	11	110	89	58	24	23	38	7	8	6	9	85	83	66	28	29	46	7	7	6	9	85
511-00-014	1	0	0	1	1	0	0	1	0	NA	NA	NA	1560	5952	0	0	72	0	0	1	43	13	12	30	12	8	8	11	110	89	56	25	24	38	6	8	7	9	80	86	65	28	32	46	7	7	7	9	85
511-00-015	1	0	0	0	0	0	0	0	0	NA	NA	NA	NA	NA	NA	0	0	0	0	0	43	15	18	33	9	9	11	13	95	100	60	25	27	42	7	8	7	10	85	86	70	32	35	52	8	8	8	11	90
511-00-017	0	0	0	0	0	0	0	0	0	NA	NA	NA	NA	NA	NA	0	0	0	0	0	43	11	13	30	12	6	9	11	110	86	57	24	22	40	7	8	6	11	85	83	68	32	33	48	8	9	8	10	90
511-00-018	0	0	0	1	0	0	1	1	0	NA	NA	NA	NA	NA	NA	1512	72	0	0	0	43	12	16	31	10	6	10	11	100	89	61	26	24	43	9	9	7	13	95	89	68	33	31	51	7	9	7	11	85
511-00-020	0	0	0	0	0	0	0	0	0	NA	NA	NA	NA	NA	NA	0	0	0	0	0	41	13	14	31	10	8	10	13	100	94	58	24	22	40	8	8	6	11	90	83	68	32	34	47	8	9	8	9	90
511-00-021	0	0	0	0	0	0	1	0	0	NA	NA	NA	NA	NA	NA	480	0	0	0	0	43	13	13	32	12	8	9	14	110	91	65	25	29	42	10	9	9	12	100	94	70	33	33	49	8	9	7	10	90
511-00-023	0	0	0	0	0	0	0	0	0	NA	NA	NA	0	0	0	0	0	0	0	1	44	13	12	31	11	7	7	11	105	83	64	27	28	41	10	10	9	11	100	97	68	31	30	45	7	8	6	8	85
511-00-024	1	0	0	0	1	0	1	1	0	360	0	0	0	192	0	96	24	0	1	1	43	11	12	32	12	6	8	14	110	83	58	23	26	38	8	8	8	10	90	89	68	31	30	50	8	8	7	11	90
511-00-025	0	0	0	0	0	0	1	0	0	NA	NA	NA	NA	NA	NA	432	0	0	0	0	43	11	14	29	9	5	8	8	95	79	55	24	24	38	6	8	7	9	80	86	65	28	34	48	6	7	8	9	80
511-00-026	0	0	0	1	1	0	1	1	0	NA	NA	NA	384	72	0	5232	144	0	0	1	46	12	14	30	14	7	10	11	120	91	57	24	22	39	7	8	6	9	85	83	68	33	31	48	7	9	7	9	85
511-00-027	0	0	0	0	1	0	0	0	0	NA	NA	NA	0	216	0	0	0	0	0	1	42	12	13	30	10	6	8	10	100	83	61	24	26	40	9	8	8	11	95	89	69	33	34	54	8	9	8	12	90
511-00-028	0	0	0	1	0	0	0	1	0	0	0	0	NA	NA	NA	0	192	0	1	0	41	12	13	31	10	7	9	13	100	89	58	24	24	40	7	8	7	10	85	86	69	30	31	49	8	8	7	10	90
511-00-032	1	0	0	1	1	0	1	1	0	NA	NA	NA	15672	192	0	5280	24	0	0	1	45	13	14	30	12	7	9	10	110	89	60	24	26	39	8	8	8	10	90	89	68	27	32	46	7	6	7	8	85
511-00-033	0	0	0	0	0	0	0	1	0	0	0	0	NA	NA	NA	0	48	0	1	0	40	11	14	30	9	5	9	10	95	83	58	23	22	38	7	8	6	9	85	83	68	35	32	48	7	9	7	9	85
511-00-034	0	0	0	0	0	0	0	0	0	NA	NA	NA	0	0	0	0	0	0	0	1	39	11	14	31	9	6	10	13	95	89	55	24	23	39	7	9	7	10	85	89	71	36	34	52	8	10	8	12	90
511-00-035	0	0	0	0	0	0	0	0	0	NA	NA	NA	0	0	0	0	0	0	0	1	45	15	15	31	12	10	9	11	110	97	57	24	27	41	7	8	8	11	85	89	68	34	34	48	7	9	8	9	85
511-00-037	0	0	0	0	0	0	0	0	0	NA	NA	NA	NA	NA	NA	0	0	0	0	0	43	12	13	26	12	7	9	8	110	89	58	24	22	38	8	8	6	9	90	83	68	32	33	50	7	8	7	10	85
511-00-038	0	0	0	1	0	0	1	1	0	0	0	0	NA	NA	NA	16080	120	0	1	0	43	14	13	30	12	9	9	11	110	94	56	24	22	38	7	9	6	10	85	86	69	34	32	47	8	9	7	9	90
511-00-039	0	0	0	1	0	0	0	0	0	NA	NA	NA	NA	NA	NA	0	0	0	0	0	44	15	14	29	12	11	10	10	110	103	57	24	22	38	8	9	6	10	90	86	69	32	35	48	8	9	8	10	90
511-00-040	0	0	0	0	0	0	0	0	0	NA	NA	NA	0	0	0	0	0	0	0	1	46	12	14	31	14	7	10	13	120	91	63	24	25	42	10	9	8	13	100	91	66	32	33	48	7	9	8	10	85
511-00-041	0	0	0	0	0	1	0	0	0	0	0	0	0	0	96	0	0	0	1	1	40	12	14	27	10	7	10	8	100	91	59	25	24	40	8	9	7	11	90	89	67	37	37	50	7	11	9	11	85
511-00-047	0	0	0	0	0	0	0	0	0	NA	NA	NA	NA	NA	NA	0	0	0	0	0	43	12	14	30	12	7	10	11	110	91	61	23	22	37	9	8	6	9	95	83	68	33	33	50	8	9	8	11	90
511-00-049	1	0	0	0	0	0	1	0	0	264	0	0	NA	NA	NA	960	0	0	1	0	43	13	12	30	12	8	8	11	110	89	57	25	23	39	8	9	7	10	90	89	67	30	33	48	7	8	8	10	85
511-00-051	0	0	0	0	0	0	1	0	0	0	0	0	NA	NA	NA	22080	0	0	1	0	43	13	15	28	12	8	10	9	110	94	62	21	24	40	10	7	7	11	100	83	69	34	34	49	8	9	8	10	90
511-00-053	0	0	0	0	0	0	0	0	0	NA	NA	NA	NA	NA	NA	0	0	0	0	0	46	12	17	30	14	7	12	11	120	97	61	25	29	39	9	9	9	10	95	94	68	34	33	50	8	9	8	11	90
511-00-054	0	0	0	0	0	0	0	0	0	0	0	0	0	0	0	0	0	0	1	1	44	14	13	30	12	9	9	11	110	94	58	23	22	41	8	8	6	12	90	83	69	30	34	46	8	8	8	9	90
511-00-055	0	0	0	1	0	0	0	0	0	NA	NA	NA	168	0	0	0	0	0	0	1	39	14	11	29	9	9	7	10	95	89	58	24	23	40	8	8	7	11	90	86	66	30	30	47	7	8	7	9	85
511-00-056	0	0	0	1	0	0	0	0	0	0	0	0	NA	NA	NA	0	0	0	1	0	44	11	12	30	12	6	8	11	110	83	62	24	25	39	10	9	8	10	100	91	70	35	37	50	8	9	9	10	90
511-00-057	0	0	0	1	0	0	1	1	0	NA	NA	NA	NA	NA	NA	24	96	0	0	0	40	12	10	31	10	7	6	13	100	79	59	25	24	38	8	9	7	10	90	89	69	30	32	48	8	8	7	9	90
511-00-059	1	0	0	0	0	0	1	1	0	NA	NA	NA	NA	NA	NA	2016	24	0	0	0	41	14	14	32	9	9	9	13	95	94	58	25	24	37	8	9	7	8	90	89	71	32	34	47	8	8	8	9	90
511-00-061	0	0	0	0	0	0	0	0	0	NA	NA	NA	0	0	0	0	0	0	0	1	40	13	12	27	10	8	8	8	100	89	60	25	22	42	9	9	6	13	95	86	NA	NA	NA	NA	NA	NA	NA	NA	NA
511-00-062	0	0	0	0	0	0	0	0	0	0	0	0	0	0	0	0	0	0	1	1	43	13	14	26	12	8	10	8	110	94	61	24	22	41	9	9	6	12	95	86	70	34	30	46	8	9	7	9	90
511-00-063	0	0	0	1	0	0	0	0	0	NA	NA	NA	NA	NA	NA	0	0	0	0	0	43	15	14	28	12	11	10	9	110	103	58	24	23	40	8	9	7	11	90	89	68	31	31	47	8	8	7	9	90
511-00-066	0	0	0	0	0	0	0	0	0	NA	NA	NA	NA	NA	NA	0	0	0	0	0	43	13	12	29	12	8	8	10	110	89	55	20	19	38	6	6	5	9	80	74	67	32	33	48	7	9	8	10	85
511-00-067	0	0	0	0	0	0	0	0	0	0	0	0	NA	NA	NA	0	0	0	1	0	42	12	12	29	10	6	7	9	100	79	59	25	22	38	8	9	6	9	90	86	70	30	36	49	8	8	8	10	90
511-00-068	0	0	0	0	0	0	0	0	0	NA	NA	NA	0	0	0	0	0	0	0	1	44	12	13	29	12	7	9	10	110	89	59	24	24	39	8	8	7	10	90	86	66	28	26	43	7	7	5	8	85
511-00-070	0	0	0	0	0	0	0	0	0	0	0	0	0	0	0	0	0	0	1	1	42	13	12	29	11	8	8	10	105	89	56	24	20	38	7	9	6	10	85	86	68	32	31	46	7	8	7	8	85
511-00-072	0	0	0	0	0	0	0	0	0	0	0	0	NA	NA	NA	0	0	0	1	0	44	11	16	30	12	6	11	11	110	91	60	23	19	42	9	8	5	13	95	79	68	29	28	45	8	8	6	8	90
511-00-073	0	0	0	1	0	0	1	1	0	NA	NA	NA	552	0	0	24	24	0	0	1	42	12	12	27	11	7	8	8	105	86	56	23	23	38	6	8	6	9	80	83	66	32	33	46	7	9	8	9	85
511-00-074	0	0	0	0	0	0	0	1	0	0	0	0	NA	NA	NA	0	192	0	1	0	40	14	13	29	10	9	9	10	100	94	59	24	29	41	8	9	10	12	90	97	70	36	39	53	8	10	10	13	90
511-00-075	0	0	0	0	0	0	0	0	0	NA	NA	NA	NA	NA	NA	0	0	0	0	0	44	13	13	30	12	8	9	11	110	91	59	26	23	42	8	10	7	13	90	91	72	36	38	49	9	10	9	10	95
511-00-077	0	0	0	0	0	0	0	0	0	0	0	0	0	0	0	0	0	0	1	1	45	13	12	29	13	8	8	10	115	89	57	23	19	37	8	8	5	9	90	79	66	30	32	48	7	8	7	10	85
511-00-081	0	0	0	0	0	0	0	1	0	0	0	0	0	0	0	0	24	0	1	1	43	12	14	31	9	6	8	10	95	83	57	24	26	39	7	8	8	9	85	89	66	29	30	46	7	7	6	8	85
511-00-082	0	0	0	0	0	0	0	0	0	0	0	0	0	0	0	0	0	0	1	1	40	12	15	28	9	6	9	8	95	86	60	23	19	40	8	8	5	11	90	79	68	30	33	45	8	8	8	8	90
511-00-083	0	0	0	0	0	0	0	0	0	NA	NA	NA	0	0	0	0	0	0	0	1	41	11	13	27	9	5	8	7	95	79	55	24	24	38	6	8	7	9	80	86	70	35	37	50	8	10	9	11	90
511-00-085	0	0	0	0	0	0	0	0	0	NA	NA	NA	NA	NA	NA	0	0	0	0	0	39	11	13	29	9	6	9	10	95	86	56	24	24	37	7	9	7	9	85	89	66	36	33	48	7	10	8	10	85
511-00-086	0	0	0	0	0	0	0	0	0	0	0	0	NA	NA	NA	0	0	0	1	0	35	11	13	30	7	6	9	11	85	86	57	24	25	38	8	9	8	10	90	91	66	31	27	45	7	8	6	8	85
511-00-089	0	0	0	0	0	0	0	0	0	0	0	0	0	0	0	0	0	0	1	1	47	16	16	30	14	12	11	11	120	109	57	23	22	38	7	8	6	9	85	83	68	32	29	47	7	8	6	9	85
511-00-090	0	0	0	0	0	0	0	0	0	NA	NA	NA	0	0	0	0	0	0	0	1	41	11	13	29	10	6	9	10	100	86	57	24	25	38	8	9	8	10	90	91	66	32	27	48	7	9	6	10	85
511-00-093	0	0	0	0	0	0	0	0	0	NA	NA	NA	0	0	0	0	0	0	0	1	45	11	16	29	13	6	11	10	115	91	57	23	23	37	7	8	7	8	85	86	66	33	28	48	7	9	6	10	85
511-00-094	0	0	0	0	0	0	0	0	1	NA	NA	NA	0	0	0	0	0	48	0	1	40	11	13	28	10	6	9	9	100	86	55	25	21	41	6	9	6	11	80	86	66	33	29	45	7	9	6	8	85
511-00-095	0	0	0	0	0	0	0	1	0	NA	NA	NA	0	0	0	0	120	0	0	1	41	12	13	27	9	6	8	7	95	83	56	24	23	38	7	9	7	10	85	89	66	37	33	48	7	11	8	10	85
511-00-096	0	0	0	0	0	0	0	0	0	0	0	0	0	0	0	0	0	0	1	1	43	12	13	28	12	7	9	9	110	89	55	24	21	40	6	8	6	11	80	83	66	33	30	49	7	9	7	10	85
511-00-100	0	0	0	1	0	0	1	0	0	NA	NA	NA	3000	0	0	144	0	0	0	1	42	11	11	28	11	6	7	9	105	79	59	23	25	37	8	8	7	8	90	86	67	33	29	46	7	9	6	9	85
511-00-101	0	0	0	0	0	0	0	0	0	0	0	0	0	0	0	0	0	0	1	1	44	11	12	30	12	6	8	11	110	83	56	25	24	39	7	9	7	10	85	89	68	35	33	48	8	10	8	10	90
511-00-102	0	0	0	0	0	0	1	0	0	0	0	0	NA	NA	NA	504	0	0	1	0	44	11	13	31	12	6	9	13	110	86	58	24	24	39	8	8	7	10	90	86	66	32	34	47	7	9	8	9	85
511-00-104	0	0	0	0	0	0	0	0	0	NA	NA	NA	NA	NA	NA	0	0	0	0	0	39	11	13	30	9	6	9	11	95	86	57	24	23	39	7	8	7	10	85	86	66	33	34	48	7	9	8	9	85
511-00-106	0	0	0	0	1	0	0	0	0	0	0	0	0	48	0	0	0	0	1	1	45	12	11	29	12	6	6	9	110	77	59	24	25	40	8	8	7	11	90	86	68	33	34	47	8	9	8	9	90
511-00-108	1	0	0	1	0	0	0	0	0	NA	NA	NA	3312	0	0	0	0	0	0	1	40	12	12	29	10	7	8	10	100	86	55	24	22	37	7	9	6	9	85	86	65	33	30	47	7	9	7	9	85
511-00-112	0	0	0	0	0	0	0	0	0	0	0	0	NA	NA	NA	0	0	0	1	0	40	11	12	29	10	6	8	10	100	83	54	24	20	36	6	9	6	8	80	86	68	29	34	45	8	8	8	8	90
511-00-114	1	0	0	0	0	0	1	0	0	792	0	0	0	0	0	120	0	0	1	1	43	11	13	29	12	6	9	10	110	86	57	25	23	39	8	9	7	10	90	89	67	33	34	47	7	9	8	9	85
511-00-117	0	0	0	1	0	0	0	0	0	0	0	0	NA	NA	NA	0	0	0	1	0	40	11	11	29	9	5	6	9	95	74	55	24	23	38	6	8	7	9	80	86	66	31	29	45	7	8	6	8	85
511-00-118	0	0	0	0	0	0	0	0	0	0	0	0	0	0	0	0	0	0	1	1	43	14	14	30	12	9	10	11	110	97	61	26	28	42	9	10	9	13	95	97	73	37	35	51	9	11	8	11	95
511-00-119	0	0	0	0	0	0	0	0	0	NA	NA	NA	0	0	0	0	0	0	0	1	45	13	11	29	13	8	7	10	115	86	57	24	24	39	8	9	7	10	90	89	68	31	29	47	8	8	6	9	90
511-00-122	0	0	0	0	0	0	0	0	0	0	0	0	0	0	0	0	0	0	1	1	42	11	11	28	11	6	7	9	105	79	54	21	23	36	6	7	7	8	80	83	66	32	30	47	7	8	6	9	85
511-00-124	1	0	0	0	0	0	0	0	0	NA	NA	NA	0	0	0	0	0	0	0	1	46	12	11	29	12	6	6	9	110	77	61	25	32	38	9	9	11	9	95	100	69	34	36	50	8	9	8	10	90
511-00-130	0	0	0	0	0	0	0	0	0	NA	NA	NA	0	0	0	0	0	0	0	1	46	11	11	29	14	6	7	10	120	79	59	27	21	39	8	10	6	10	90	89	70	38	31	50	8	11	7	10	90
511-00-132	0	0	0	1	0	0	1	0	0	0	0	0	4512	0	0	3984	0	0	1	1	40	11	11	29	10	6	7	10	100	79	55	24	23	36	6	8	7	8	80	86	66	28	29	49	7	7	6	10	85
511-00-133	0	0	0	0	0	0	0	0	0	0	0	0	0	0	0	0	0	0	1	1	45	12	13	29	13	7	9	10	115	89	59	24	25	39	8	9	8	10	90	91	71	37	34	52	8	11	8	12	90
511-00-134	0	0	0	0	0	0	0	0	1	NA	NA	NA	NA	NA	NA	0	0	48	0	0	48	11	11	29	15	6	7	10	125	79	61	24	26	42	9	9	8	13	95	91	72	35	35	53	9	10	8	13	95
511-00-136	0	0	0	0	0	0	0	0	0	NA	NA	NA	NA	NA	NA	0	0	0	0	0	43	12	11	29	12	7	7	10	110	83	56	24	25	40	7	8	7	11	85	86	69	38	35	52	8	11	8	11	90
511-00-137	1	0	0	0	0	0	0	0	0	96	0	0	0	0	0	0	0	0	1	1	46	12	11	29	14	7	7	10	120	83	56	24	24	37	7	9	7	9	85	89	67	32	32	49	7	9	7	10	85
511-00-138	1	0	0	1	0	0	0	0	0	240	0	0	NA	NA	NA	0	0	0	1	0	43	11	13	29	12	6	9	10	110	86	54	25	23	37	6	9	7	9	80	89	73	38	37	51	9	11	9	11	95
511-00-139	0	0	0	0	0	0	0	0	0	NA	NA	NA	NA	NA	NA	0	0	0	0	0	43	11	13	30	12	6	9	11	110	86	55	23	23	38	7	8	7	10	85	86	66	32	30	46	7	9	7	9	85
512-00-001	0	0	0	0	0	0	0	0	0	0	0	0	0	0	0	0	0	0	1	1	42	11	14	33	10	5	9	14	100	83	65	26	33	41	10	9	11	11	100	100	70	33	35	43	8	9	8	7	90
512-00-002	0	0	0	0	0	0	0	0	0	0	0	0	0	0	0	0	0	0	1	1	40	15	17	29	10	11	12	10	100	109	62	27	32	39	10	10	11	10	100	103	70	33	38	52	8	9	9	12	90
512-00-003	0	0	0	0	0	0	0	0	0	NA	NA	NA	0	0	0	0	0	0	0	1	41	11	12	28	10	6	8	9	100	83	56	28	31	39	7	11	11	10	85	106	70	29	35	48	8	8	8	10	90
512-00-004	0	0	0	0	0	0	0	0	0	0	0	0	NA	NA	NA	0	0	0	1	0	39	12	14	30	9	7	10	11	95	91	58	28	22	40	8	11	6	11	90	91	68	34	36	51	7	9	8	11	85
512-00-005	0	0	0	0	0	0	0	0	0	NA	NA	NA	0	0	0	0	0	0	0	1	43	12	13	30	12	7	9	11	110	89	62	25	23	40	10	9	7	11	100	89	69	30	34	48	8	8	8	10	90
512-00-007	0	0	0	0	0	0	0	0	0	NA	NA	NA	0	0	0	0	0	0	0	1	43	13	14	30	10	7	9	10	100	89	56	25	20	41	7	9	5	11	85	83	68	33	33	52	8	9	8	12	90
512-00-008	0	0	0	0	0	0	0	0	0	0	0	0	0	0	0	0	0	0	1	1	40	12	14	31	10	7	10	13	100	91	58	21	27	34	8	7	9	7	90	89	67	34	36	48	7	9	8	9	85
512-00-009	0	0	0	0	0	0	0	0	0	0	0	0	0	0	0	0	0	0	1	1	42	13	13	32	11	8	9	14	105	91	55	23	24	36	7	8	7	8	85	86	67	32	33	47	7	9	8	9	85
512-00-010	0	0	0	1	0	0	0	0	0	NA	NA	NA	NA	NA	NA	0	0	0	0	0	43	13	13	29	12	8	9	10	110	91	55	20	23	37	7	7	7	9	85	83	69	27	34	44	8	6	8	7	90
512-00-012	0	0	0	0	0	0	1	0	0	NA	NA	NA	NA	NA	NA	1440	0	0	0	0	45	12	14	30	13	7	10	11	115	91	60	24	17	37	9	9	5	9	95	83	69	31	29	48	8	8	6	10	90
512-00-015	0	0	0	0	0	0	1	0	0	0	0	0	NA	NA	NA	360	0	0	1	0	42	12	12	28	11	7	8	9	105	86	58	24	22	38	8	8	6	9	90	83	71	31	29	49	8	8	6	10	90
512-00-017	1	0	0	0	0	0	1	0	0	1128	0	0	NA	NA	NA	96	0	0	1	0	46	12	15	30	12	6	9	10	110	86	56	25	25	40	7	9	7	11	85	89	69	30	30	49	8	8	6	10	90
512-00-018	0	0	0	0	0	0	0	0	0	0	0	0	0	0	0	0	0	0	1	1	47	14	14	31	14	9	10	13	120	97	61	25	29	40	9	9	9	11	95	94	68	34	36	50	7	9	8	10	85
512-00-020	0	0	0	0	0	0	0	1	0	NA	NA	NA	NA	NA	NA	0	120	0	0	0	43	12	14	32	10	6	9	13	100	86	59	23	22	38	7	8	6	9	85	83	65	31	32	48	7	8	7	10	85
512-00-023	0	0	0	0	0	0	0	0	0	0	0	0	0	0	0	0	0	0	1	1	43	11	14	31	10	5	9	11	100	83	57	24	29	40	7	8	9	11	85	91	66	31	33	54	7	8	7	12	85
512-00-024	0	0	0	0	0	0	0	0	0	0	0	0	0	0	0	0	0	0	1	1	46	13	15	30	12	7	9	10	110	89	59	23	24	38	8	8	7	9	90	86	66	26	25	46	7	7	5	9	85
512-00-025	0	0	0	0	0	0	0	0	0	0	0	0	0	0	0	0	0	0	1	1	48	14	15	32	13	9	9	13	115	94	63	24	28	40	9	8	9	11	95	91	70	36	34	51	8	10	8	11	90
512-00-027	0	0	0	0	0	0	1	1	0	0	0	0	NA	NA	NA	1248	48	0	1	0	46	12	12	28	11	6	6	8	105	77	61	25	22	40	8	8	6	10	90	83	68	32	34	47	7	8	8	9	85
512-00-029	0	0	0	0	0	0	0	0	0	NA	NA	NA	NA	NA	NA	0	0	0	0	0	44	15	16	30	12	11	11	11	110	106	59	21	24	39	8	7	7	10	90	83	68	32	34	50	8	9	8	11	90
512-00-031	0	0	0	NA	NA	NA	0	0	0	NA	NA	NA	NA	NA	NA	0	0	0	0	0	46	18	14	29	14	14	10	10	120	112	59	24	24	40	8	9	7	11	90	89	67	34	36	47	7	9	8	9	85
512-00-032	0	0	0	0	0	0	0	0	0	NA	NA	NA	NA	NA	NA	0	0	0	0	0	44	13	12	28	12	8	8	9	110	89	59	24	23	39	8	9	7	10	90	89	68	31	30	54	8	8	7	13	90
512-00-033	0	0	0	0	0	0	0	0	0	0	0	0	0	0	0	0	0	0	1	1	41	19	16	30	10	15	11	11	100	118	61	23	26	38	9	8	8	10	95	89	67	28	36	47	7	7	8	9	85
512-00-034	0	0	0	0	0	0	0	0	0	NA	NA	NA	0	0	0	0	0	0	0	1	46	16	19	31	14	12	13	13	120	115	59	24	31	38	8	9	11	10	90	100	69	29	36	52	8	7	8	11	90
512-00-036	0	0	0	0	0	0	0	0	0	0	0	0	0	0	0	0	0	0	1	1	44	13	13	29	11	7	8	9	105	86	61	25	27	38	9	9	8	9	95	91	66	29	36	46	7	7	8	8	85
512-00-039	0	0	0	0	0	0	0	0	0	0	0	0	NA	NA	NA	0	0	0	1	0	44	14	10	29	12	9	6	10	110	86	57	23	24	39	8	8	7	10	90	86	66	30	35	43	7	8	8	8	85
512-00-041	0	0	0	1	0	0	0	0	0	0	0	0	NA	NA	NA	0	0	0	1	0	40	10	14	28	10	5	10	9	100	86	61	25	28	39	9	9	9	10	95	94	66	32	33	48	7	9	8	10	85
512-00-043	0	0	0	0	0	0	0	0	0	NA	NA	NA	0	0	0	0	0	0	0	1	45	14	16	30	13	9	11	11	115	100	56	22	21	35	7	7	6	7	85	79	64	25	29	42	6	6	6	7	80
512-00-046	0	0	0	0	0	0	0	0	0	NA	NA	NA	0	0	0	0	0	0	0	1	42	12	13	31	11	7	9	13	105	89	60	24	27	39	9	9	9	10	95	94	66	31	28	45	7	8	6	8	85
512-00-048	0	0	0	1	0	0	0	0	0	NA	NA	NA	NA	NA	NA	0	0	0	0	0	43	11	14	32	10	5	9	13	100	83	61	22	21	38	8	7	5	9	90	77	66	31	28	46	7	8	6	9	85
512-00-049	0	0	0	0	0	0	0	0	0	NA	NA	NA	0	0	0	0	0	0	0	1	44	11	14	30	10	5	8	9	100	79	63	23	21	39	9	8	5	9	95	79	67	31	28	47	7	8	6	9	85
512-00-050	0	0	0	0	0	0	0	0	0	0	0	0	0	0	0	0	0	0	1	1	43	13	15	31	10	7	9	11	100	89	63	25	32	39	9	9	11	10	95	100	72	37	35	51	8	10	8	11	90
512-00-051	0	0	0	0	0	0	1	0	0	NA	NA	NA	0	0	0	4272	0	0	0	1	42	14	14	30	11	9	10	11	105	97	59	23	30	39	8	8	10	10	90	94	68	34	33	50	8	9	8	11	90
512-00-052	0	0	1	0	0	1	0	0	0	0	0	264	0	0	792	0	0	0	1	1	45	14	15	30	10	8	9	9	100	91	61	25	21	38	8	8	5	9	90	79	66	30	28	46	7	8	5	8	85
512-00-054	1	0	0	0	0	0	0	0	0	NA	NA	NA	NA	NA	NA	0	0	0	0	0	44	14	16	29	11	9	10	9	105	97	60	25	22	39	8	9	6	10	90	86	66	32	33	50	7	9	8	11	85
512-00-055	0	0	0	0	0	0	0	0	0	0	0	0	0	0	0	0	0	0	1	1	43	12	14	30	10	6	9	10	100	86	62	23	28	39	9	8	9	10	95	91	70	38	35	51	8	11	8	11	90
512-00-057	0	0	0	0	0	0	0	0	0	NA	NA	NA	NA	NA	NA	0	0	0	0	0	43	11	13	30	12	6	9	11	110	86	61	23	28	39	9	8	9	10	95	91	66	33	33	49	7	9	8	10	85
512-00-058	0	0	0	0	0	0	1	1	1	NA	NA	NA	0	0	0	13248	72	72	0	1	44	14	16	30	12	9	11	11	110	100	61	23	21	39	9	8	6	10	95	83	68	36	34	48	8	10	8	10	90
512-00-059	1	0	0	0	1	0	0	0	0	NA	NA	NA	0	24	0	0	0	0	0	1	44	13	15	30	11	7	9	10	105	89	63	23	30	40	9	8	10	11	95	94	66	32	29	48	7	8	6	9	85
512-00-062	0	0	0	0	0	0	0	0	0	NA	NA	NA	NA	NA	NA	0	0	0	0	0	46	14	15	30	12	9	9	10	110	94	61	25	29	38	8	8	9	9	90	91	70	38	38	48	8	11	9	9	90
512-00-064	0	0	0	0	0	0	0	0	0	NA	NA	NA	NA	NA	NA	0	0	0	0	0	46	14	16	30	12	9	10	10	110	97	60	22	23	40	8	7	7	11	90	83	66	31	28	47	7	8	5	9	85
512-00-066	0	0	0	1	0	0	0	0	0	0	0	0	NA	NA	NA	0	0	0	1	0	46	14	15	30	14	9	10	11	120	97	61	25	26	42	9	9	8	12	95	91	68	34	34	49	8	9	8	10	90
512-00-067	0	0	0	1	0	0	0	0	0	NA	NA	NA	NA	NA	NA	0	0	0	0	0	45	14	15	30	12	9	9	10	110	94	61	24	21	39	9	8	6	10	95	83	69	34	37	51	8	9	9	11	90
512-00-069	0	0	0	0	0	0	0	1	0	0	0	0	NA	NA	NA	0	120	0	1	0	44	12	13	30	12	7	9	11	110	89	62	28	28	39	9	10	9	10	95	97	68	32	31	50	8	9	7	11	90
512-00-070	0	0	0	0	0	0	0	0	0	NA	NA	NA	NA	NA	NA	0	0	0	0	0	46	13	15	30	12	7	9	10	110	89	59	25	21	39	8	9	6	10	90	86	66	34	34	50	7	9	8	10	85
512-00-071	0	0	0	0	0	0	0	0	0	NA	NA	NA	0	0	0	0	0	0	0	1	45	15	16	30	13	11	11	11	115	106	59	26	23	40	8	10	7	11	90	91	74	38	38	52	9	11	9	12	95
512-00-073	0	0	0	0	0	0	0	0	0	0	0	0	0	0	0	0	0	0	1	1	45	14	15	30	13	9	10	11	115	97	60	29	31	37	9	12	11	9	95	109	74	36	38	51	9	10	9	11	95
512-00-074	0	0	0	0	0	0	0	0	0	0	0	0	0	0	0	0	0	0	1	1	46	14	15	30	14	9	10	11	120	97	57	23	24	39	8	8	7	10	90	86	71	36	35	53	8	10	8	12	90
512-00-075	0	0	0	0	0	0	0	0	0	0	0	0	0	0	0	0	0	0	1	1	46	14	15	30	14	9	10	11	120	97	63	23	28	40	9	8	9	11	95	91	68	37	35	51	8	11	8	11	90
[truncated: 45 more columns]

## Sheet: Codebook
Variable	Definition
NIH_ID	Participant ID code
AscKKD12	Ascaris infection status at 12 months of age
TrichKKD12	Trichuris infection status at 12 months of age
AncKKD12	Hookworm infection status at 12 months of age
AscKKD18	Ascaris infection status at 18 months of age
TrichKKD18	Trichuris infection status at 18 months of age
AncKKD18	Hookworm infection status at 18 months of age
Ascprev24	Ascaris infection status at 24 months of age
Trichprev24	Trichuris infection status at 24 months of age
Ancprev24	Hookworm infection status at 24 months of age
Ascepg12	Ascaris infection intensity (eggs per gram of stool) at 12 months of age
Trichepg12	Trichuris infection intensity (eggs per gram of stool) at 12 months of age
Ancepg12	Hookworm infection intensity (eggs per gram of stool) at 12 months of age
Ascepg18	Ascaris infection intensity (eggs per gram of stool) at 18 months of age
Trichepg18	Trichuris infection intensity (eggs per gram of stool) at 18 months of age
Ancepg18	Hookworm infection intensity (eggs per gram of stool) at 18 months of age
Ascepg24	Ascaris infection intensity (eggs per gram of stool) at 24 months of age
Trichepg24	Trichuris infection intensity (eggs per gram of stool) at 24 months of age
Ancepg24	Hookworm infection intensity (eggs per gram of stool) at 24 months of age
KK12	Technique used to identify STH infections at 12 months (0 = Direct smear; 1=Kato-Katz)
KK18	Technique used to identify STH infections at 18 months (0 = Direct smear; 1=Kato-Katz)
cog_raw	Bayley-III cognitive raw score at 12 months of age
LR_raw	Bayley-III receptive language raw score at 12 months of age
LE_raw	Bayley-III expressive language raw score at 12 months of age
MF_raw	Bayley-III fine motor raw score at 12 months of age
cog_scaled	Bayley-III cognitive scaled score at 12 months of age
LR_scaled	Bayley-III receptive language scaled score at 12 months of age
LE_scaled	Bayley-III expressive language scaled score at 12 months of age
MF_scaled	Bayley-III fine motor scaled score at 12 months of age
cog_composite	Bayley-III cognitive composite score at 12 months of age
language_composite	Bayley-III language composite scores at 12 months of age
cog_raw3	Bayley-III cognitive raw score at 24 months of age
LR_raw3	Bayley-III receptive language raw score at 24 months of age
LE_raw3	Bayley-III expressive language raw score at 24 months of age
MF_raw3	Bayley-III fine motor raw score at 24 months of age
cog24_scaled	Bayley-III cognitive scaled score at 24 months of age
LR24_scaled	Bayley-III receptive language scaled score at 24 months of age
LE24_scaled	Bayley-III expressive language scaled score at 24 months of age
MF24_scaled	Bayley-III fine motor scaled score at 24 months of age
cog24_composite	Bayley-III cognitive composite score at 24 months of age
language24_composite	Bayley-III language composite scores at 24 months of age
t_cogbayley	Bayley-III cognitive raw score at 36 months of age
t_receptbayley	Bayley-III receptive language raw score at 36 months of age
t_exprebayley	Bayley-III expressive language raw score at 36 months of age
t_motorbayley	Bayley-III fine motor raw score at 36 months of age
cog36_scaled	Bayley-III cognitive scaled score at 36 months of age
LR36_scaled	Bayley-III receptive language scaled score at 36 months of age
LE36_scaled	Bayley-III expressive language scaled score at 36 months of age
MF36_scaled	Bayley-III fine motor scaled score at 36 months of age
cog36_composite	Bayley-III cognitive composite score at 36 months of age
language36_composite	Bayley-III language composite scores at 36 months of age
fo_wppsidc	WPPSI-III block design raw score at 4 years of age
fo_wppsiinf	WPPSI-III information raw score at 4 years of age
fo_wppsimat	WPPSI-III matrices raw score at 4 years of age
fo_wppsivoc	WPPSI-III vocabulary raw score at 4 years of age
fo_wppsicd	WPPSI-III picture concepts raw score at 4 years of age
fo_wppsipis	WPPSI-III word reasoning information raw score at 4 years of age
fo_wppsicla	WPPSI-III coding raw score at 4 years of age
fo_dcscaled	WPPSI-III block design scaled score at 4 years of age
fo_infscaled	WPPSI-III information scaled score at 4 years of age
fo_matscaled	WPPSI-III matrices scaled score at 4 years of age
fo_vocscaled	WPPSI-III vocabulary scaled score at 4 years of age
fo_cdscaled	WPPSI-III picture concepts scaled score at 4 years of age
fo_pisscaled	WPPSI-III word reasoning information scaled score at 4 years of age
fo_clascaled	WPPSI-III coding scaled score at 4 years of age
fo_verbaliq	WPPSI-III verbal IQ score at 4 years of age
fo_performiq	WPPSI-III performance IQ score at 4 years of age
f_wppsidc	WPPSI-III block design raw score at 5 years of age
f_wppsiinf	WPPSI-III information raw score at 5 years of age
f_wppsimat	WPPSI-III matrices raw score at 5 years of age
f_wppsivoc	WPPSI-III vocabulary raw score at 5 years of age
f_wppsicd	WPPSI-III picture concepts raw score at 5 years of age
f_wppsipis	WPPSI-III word reasoning information raw score at 5 years of age
f_wppsicla	WPPSI-III coding raw score at 5 years of age
f_dcscaled	WPPSI-III block design scaled score at 5 years of age
f_infscaled	WPPSI-III information scaled score at 5 years of age
f_matscaled	WPPSI-III matrices scaled score at 5 years of age
f_vocscaled	WPPSI-III vocabulary scaled score at 5 years of age
f_cdscaled	WPPSI-III picture concepts scaled score at 5 years of age
f_pisscaled	WPPSI-III word reasoning information scaled score at 5 years of age
f_clascaled	WPPSI-III coding scaled score at 5 years of age
f_verbaliq	WPPSI-III verbal IQ score at 5 years of age
f_performiq	WPPSI-III performance IQ score at 5 years of age
Mated_sec	Maternal education (0 = secondary education not completed; 1 = secondary education completed)
Bano_tasa	Toilet with working water and connection to public sewage (0= not present in the home; 1=present in the home)
Cocinar_gas	Cooking method (0 = Does not use gas to cook in the home; 1= Uses gas for cooking in the home)
stunting1	Stunting at baseline (0= Not stunted; 1=Stunted)
CRED_12	Number of health growth visits attended from birth to one year of age
age24	Age at development assessent at the 24 month visit
age36	Age at development assessent at the 36 month visit
age48	Age at development assessent at the 48 month visit
age60	Age at development assessent at the 60 month visit
AnyKKD12	Infection status with at least one STH species at the 12 month visit
vacunas11	Vaccinations up to date at baseline (0 = at least one vaccination missing; 1 = vaccines up to date)
Personas	Number of persons living in the home at baseline
